# Supplementary material for: Decoding potential targets and pharmacologic mechanisms of curcumin in treating non-small cell lung carcinoma via bioinformatics and molecular docking
Source: Braz J Med Biol Res. 2024 Sep 6;57:e13550. doi: 10.1590/1414-431X2024e13550 (PMC11379430; doi:10.1590/1414-431X2024e13550)
Supplement: Supplementary file 1 [file 1414-431X-bjmbr-57-e13550-suppl.zip]

Archive with 5 entries (5 files):
- 13550_Figure_S1.pdf
- 13550_Table S1. The Herbal Ingredients' Targets Database - HIT 2.0.xlsx
- 13550_Table S2. The SwissTargetPrediction Database.xlsx
- 13550_Table S3. The Comparative Toxicogenomics Database.xlsx
- 13550_Table S4. The DisGeNET Database.xlsx
