# Supplementary material for: Decoding potential targets and pharmacologic mechanisms of curcumin in treating non-small cell lung carcinoma via bioinformatics and molecular docking
Source: Braz J Med Biol Res. 2024 Sep 6;57:e13550. doi: 10.1590/1414-431X2024e13550 (PMC11379430; doi:10.1590/1414-431X2024e13550)
Supplement: Supplementary file 1 [file 1414-431X-bjmbr-57-e13550-suppl.zip › 13550_Table S1. The Herbal Ingredients' Targets Database - HIT 2.0.xlsx]

## Sheet: sheet1
Target ID	Protein Name	Symbol	Uniprot	Compound Id	Pref Name	CAS	Pubchem ID	Chembl ID	Formula	Smiles
T96JGO	Solute carrier organic anion transporter family member 1B1	SLCO1B1	Q9Y6L6	C1265	Curcumin	CAS:458-37-7	CID:5281767	CHEMBL116438	C21H20O6	COc1cc(/C=C/C(=C/C(=O)/C=C/c2ccc(c(c2)OC)O)/O)ccc1O
T47HTN	Prostaglandin E synthase	PTGES	O14684	C1265	Curcumin	CAS:458-37-7	CID:5281767	CHEMBL116438	C21H20O6	COc1cc(/C=C/C(=C/C(=O)/C=C/c2ccc(c(c2)OC)O)/O)ccc1O
T06RMZ	Nuclear factor NF-kappa-B p105 subunit	NFKB1	P19838	C1265	Curcumin	CAS:458-37-7	CID:5281767	CHEMBL116438	C21H20O6	COc1cc(/C=C/C(=C/C(=O)/C=C/c2ccc(c(c2)OC)O)/O)ccc1O
T96OOK	Signal transducer and activator of transcription 3	STAT3	P40763	C1265	Curcumin	CAS:458-37-7	CID:5281767	CHEMBL116438	C21H20O6	COc1cc(/C=C/C(=C/C(=O)/C=C/c2ccc(c(c2)OC)O)/O)ccc1O
T92HNO	High mobility group protein B1	HMGB1	P09429	C1265	Curcumin	CAS:458-37-7	CID:5281767	CHEMBL116438	C21H20O6	COc1cc(/C=C/C(=C/C(=O)/C=C/c2ccc(c(c2)OC)O)/O)ccc1O
T38EQ6	NAD(P)H dehydrogenase [quinone] 1	NQO1	P15559	C1265	Curcumin	CAS:458-37-7	CID:5281767	CHEMBL116438	C21H20O6	COc1cc(/C=C/C(=C/C(=O)/C=C/c2ccc(c(c2)OC)O)/O)ccc1O
T70SFS	Superoxide dismutase [Mn], mitochondrial	SOD2	P04179	C1265	Curcumin	CAS:458-37-7	CID:5281767	CHEMBL116438	C21H20O6	COc1cc(/C=C/C(=C/C(=O)/C=C/c2ccc(c(c2)OC)O)/O)ccc1O
T58XLK	Tyrosine-protein phosphatase non-receptor type 1	PTPN1	P18031	C1265	Curcumin	CAS:458-37-7	CID:5281767	CHEMBL116438	C21H20O6	COc1cc(/C=C/C(=C/C(=O)/C=C/c2ccc(c(c2)OC)O)/O)ccc1O
T20JZ2	Androgen receptor	AR	P10275	C1265	Curcumin	CAS:458-37-7	CID:5281767	CHEMBL116438	C21H20O6	COc1cc(/C=C/C(=C/C(=O)/C=C/c2ccc(c(c2)OC)O)/O)ccc1O
T75WT1	Transcription factor 21	TCF21	O43680	C1265	Curcumin	CAS:458-37-7	CID:5281767	CHEMBL116438	C21H20O6	COc1cc(/C=C/C(=C/C(=O)/C=C/c2ccc(c(c2)OC)O)/O)ccc1O
T93WZG	G1/S-specific cyclin-D1	CCND1	P24385	C1265	Curcumin	CAS:458-37-7	CID:5281767	CHEMBL116438	C21H20O6	COc1cc(/C=C/C(=C/C(=O)/C=C/c2ccc(c(c2)OC)O)/O)ccc1O
T17UP9	C-C motif chemokine 2	CCL2	P13500	C1265	Curcumin	CAS:458-37-7	CID:5281767	CHEMBL116438	C21H20O6	COc1cc(/C=C/C(=C/C(=O)/C=C/c2ccc(c(c2)OC)O)/O)ccc1O
T88TDZ	RAC-alpha serine/threonine-protein kinase	AKT1	P31749	C1265	Curcumin	CAS:458-37-7	CID:5281767	CHEMBL116438	C21H20O6	COc1cc(/C=C/C(=C/C(=O)/C=C/c2ccc(c(c2)OC)O)/O)ccc1O
T01JSX	Carbonyl reductase [NADPH] 1	CBR1	P16152	C1265	Curcumin	CAS:458-37-7	CID:5281767	CHEMBL116438	C21H20O6	COc1cc(/C=C/C(=C/C(=O)/C=C/c2ccc(c(c2)OC)O)/O)ccc1O
T70VMI	Nitric oxide synthase, brain	NOS1	P29475	C1265	Curcumin	CAS:458-37-7	CID:5281767	CHEMBL116438	C21H20O6	COc1cc(/C=C/C(=C/C(=O)/C=C/c2ccc(c(c2)OC)O)/O)ccc1O
T20MBF	Serotransferrin	TF	P02787	C1265	Curcumin	CAS:458-37-7	CID:5281767	CHEMBL116438	C21H20O6	COc1cc(/C=C/C(=C/C(=O)/C=C/c2ccc(c(c2)OC)O)/O)ccc1O
T26KIE	Transcription factor AP-1	JUN	P05412	C1265	Curcumin	CAS:458-37-7	CID:5281767	CHEMBL116438	C21H20O6	COc1cc(/C=C/C(=C/C(=O)/C=C/c2ccc(c(c2)OC)O)/O)ccc1O
T23VMI	Tumor necrosis factor	TNF	P01375	C1265	Curcumin	CAS:458-37-7	CID:5281767	CHEMBL116438	C21H20O6	COc1cc(/C=C/C(=C/C(=O)/C=C/c2ccc(c(c2)OC)O)/O)ccc1O
T34N64	NA	MIR29B1	NA	C1265	Curcumin	CAS:458-37-7	CID:5281767	CHEMBL116438	C21H20O6	COc1cc(/C=C/C(=C/C(=O)/C=C/c2ccc(c(c2)OC)O)/O)ccc1O
T52ARL	Suppressor of cytokine signaling 3	SOCS3	O14543	C1265	Curcumin	CAS:458-37-7	CID:5281767	CHEMBL116438	C21H20O6	COc1cc(/C=C/C(=C/C(=O)/C=C/c2ccc(c(c2)OC)O)/O)ccc1O
T33JS5	CCN family member 2	CCN2	P29279	C1265	Curcumin	CAS:458-37-7	CID:5281767	CHEMBL116438	C21H20O6	COc1cc(/C=C/C(=C/C(=O)/C=C/c2ccc(c(c2)OC)O)/O)ccc1O
T16MRU	NACHT, LRR and PYD domains-containing protein 3	NLRP3	Q96P20	C1265	Curcumin	CAS:458-37-7	CID:5281767	CHEMBL116438	C21H20O6	COc1cc(/C=C/C(=C/C(=O)/C=C/c2ccc(c(c2)OC)O)/O)ccc1O
T89GNB	Fascin	FSCN1	Q16658	C1265	Curcumin	CAS:458-37-7	CID:5281767	CHEMBL116438	C21H20O6	COc1cc(/C=C/C(=C/C(=O)/C=C/c2ccc(c(c2)OC)O)/O)ccc1O
T24UPH	NA	MIR206	NA	C1265	Curcumin	CAS:458-37-7	CID:5281767	CHEMBL116438	C21H20O6	COc1cc(/C=C/C(=C/C(=O)/C=C/c2ccc(c(c2)OC)O)/O)ccc1O
T28HOM	Leptin	LEP	P41159	C1265	Curcumin	CAS:458-37-7	CID:5281767	CHEMBL116438	C21H20O6	COc1cc(/C=C/C(=C/C(=O)/C=C/c2ccc(c(c2)OC)O)/O)ccc1O
T54CIF	Interleukin-8	CXCL8	P10145	C1265	Curcumin	CAS:458-37-7	CID:5281767	CHEMBL116438	C21H20O6	COc1cc(/C=C/C(=C/C(=O)/C=C/c2ccc(c(c2)OC)O)/O)ccc1O
T32IXS	Integrin alpha-M	ITGAM	P11215	C1265	Curcumin	CAS:458-37-7	CID:5281767	CHEMBL116438	C21H20O6	COc1cc(/C=C/C(=C/C(=O)/C=C/c2ccc(c(c2)OC)O)/O)ccc1O
T88WHQ	B-lymphocyte antigen CD19	CD19	P15391	C1265	Curcumin	CAS:458-37-7	CID:5281767	CHEMBL116438	C21H20O6	COc1cc(/C=C/C(=C/C(=O)/C=C/c2ccc(c(c2)OC)O)/O)ccc1O
T79QBE	Multidrug resistance-associated protein 5	ABCC5	O15440	C1265	Curcumin	CAS:458-37-7	CID:5281767	CHEMBL116438	C21H20O6	COc1cc(/C=C/C(=C/C(=O)/C=C/c2ccc(c(c2)OC)O)/O)ccc1O
T50WOV	ATP-dependent translocase ABCB1	ABCB1	P08183	C1265	Curcumin	CAS:458-37-7	CID:5281767	CHEMBL116438	C21H20O6	COc1cc(/C=C/C(=C/C(=O)/C=C/c2ccc(c(c2)OC)O)/O)ccc1O
T57L0X	Oxysterols receptor LXR-alpha	NR1H3	Q13133	C1265	Curcumin	CAS:458-37-7	CID:5281767	CHEMBL116438	C21H20O6	COc1cc(/C=C/C(=C/C(=O)/C=C/c2ccc(c(c2)OC)O)/O)ccc1O
T33OSQ	Sterol regulatory element-binding protein 1	SREBF1	P36956	C1265	Curcumin	CAS:458-37-7	CID:5281767	CHEMBL116438	C21H20O6	COc1cc(/C=C/C(=C/C(=O)/C=C/c2ccc(c(c2)OC)O)/O)ccc1O
T58J2Y	Peroxisome proliferator-activated receptor gamma	PPARG	P37231	C1265	Curcumin	CAS:458-37-7	CID:5281767	CHEMBL116438	C21H20O6	COc1cc(/C=C/C(=C/C(=O)/C=C/c2ccc(c(c2)OC)O)/O)ccc1O
T83YZD	Acetylcholinesterase	ACHE	P22303	C1265	Curcumin	CAS:458-37-7	CID:5281767	CHEMBL116438	C21H20O6	COc1cc(/C=C/C(=C/C(=O)/C=C/c2ccc(c(c2)OC)O)/O)ccc1O
T13YN2	Bcl-2-like protein 1	Bcl2l1	Q64373	C1265	Curcumin	CAS:458-37-7	CID:5281767	CHEMBL116438	C21H20O6	COc1cc(/C=C/C(=C/C(=O)/C=C/c2ccc(c(c2)OC)O)/O)ccc1O
T74D4Y	CASP8 and FADD-like apoptosis regulator	CFLAR	O15519	C1265	Curcumin	CAS:458-37-7	CID:5281767	CHEMBL116438	C21H20O6	COc1cc(/C=C/C(=C/C(=O)/C=C/c2ccc(c(c2)OC)O)/O)ccc1O
T40DIM	Corticosteroid 11-beta-dehydrogenase isozyme 1	HSD11B1	P28845	C1265	Curcumin	CAS:458-37-7	CID:5281767	CHEMBL116438	C21H20O6	COc1cc(/C=C/C(=C/C(=O)/C=C/c2ccc(c(c2)OC)O)/O)ccc1O
T10HL8	Intercellular adhesion molecule 1	ICAM1	P05362	C1265	Curcumin	CAS:458-37-7	CID:5281767	CHEMBL116438	C21H20O6	COc1cc(/C=C/C(=C/C(=O)/C=C/c2ccc(c(c2)OC)O)/O)ccc1O
T20C6X	Kinesin-like protein KIF11	KIF11	P52732	C1265	Curcumin	CAS:458-37-7	CID:5281767	CHEMBL116438	C21H20O6	COc1cc(/C=C/C(=C/C(=O)/C=C/c2ccc(c(c2)OC)O)/O)ccc1O
T02DKV	Gastrin [Cleaved into: Gastrin-71	GAST	P01350	C1265	Curcumin	CAS:458-37-7	CID:5281767	CHEMBL116438	C21H20O6	COc1cc(/C=C/C(=C/C(=O)/C=C/c2ccc(c(c2)OC)O)/O)ccc1O
T17A6S	VIP peptides [Cleaved into: Intestinal peptide PHV-42	VIP	P01282	C1265	Curcumin	CAS:458-37-7	CID:5281767	CHEMBL116438	C21H20O6	COc1cc(/C=C/C(=C/C(=O)/C=C/c2ccc(c(c2)OC)O)/O)ccc1O
T29MD1	Mitogen-activated protein kinase 8	MAPK8	P45983	C1265	Curcumin	CAS:458-37-7	CID:5281767	CHEMBL116438	C21H20O6	COc1cc(/C=C/C(=C/C(=O)/C=C/c2ccc(c(c2)OC)O)/O)ccc1O
T04UTZ	G1/S-specific cyclin-E1	CCNE1	P24864	C1265	Curcumin	CAS:458-37-7	CID:5281767	CHEMBL116438	C21H20O6	COc1cc(/C=C/C(=C/C(=O)/C=C/c2ccc(c(c2)OC)O)/O)ccc1O
T15JRW	Interferon alpha-inducible protein 27, mitochondrial	IFI27	P40305	C1265	Curcumin	CAS:458-37-7	CID:5281767	CHEMBL116438	C21H20O6	COc1cc(/C=C/C(=C/C(=O)/C=C/c2ccc(c(c2)OC)O)/O)ccc1O
T36Q35	Tumor-associated calcium signal transducer 2	TACSTD2	P09758	C1265	Curcumin	CAS:458-37-7	CID:5281767	CHEMBL116438	C21H20O6	COc1cc(/C=C/C(=C/C(=O)/C=C/c2ccc(c(c2)OC)O)/O)ccc1O
T75IW3	Matrix metalloproteinase-14	MMP14	P50281	C1265	Curcumin	CAS:458-37-7	CID:5281767	CHEMBL116438	C21H20O6	COc1cc(/C=C/C(=C/C(=O)/C=C/c2ccc(c(c2)OC)O)/O)ccc1O
T80GUN	72 kDa type IV collagenase	MMP2	P08253	C1265	Curcumin	CAS:458-37-7	CID:5281767	CHEMBL116438	C21H20O6	COc1cc(/C=C/C(=C/C(=O)/C=C/c2ccc(c(c2)OC)O)/O)ccc1O
T09H2Z	Nitric oxide synthase, inducible	NOS2	P35228	C1265	Curcumin	CAS:458-37-7	CID:5281767	CHEMBL116438	C21H20O6	COc1cc(/C=C/C(=C/C(=O)/C=C/c2ccc(c(c2)OC)O)/O)ccc1O
T11N8F	NA	MIR7641-1	NA	C1265	Curcumin	CAS:458-37-7	CID:5281767	CHEMBL116438	C21H20O6	COc1cc(/C=C/C(=C/C(=O)/C=C/c2ccc(c(c2)OC)O)/O)ccc1O
T33JGV	Tumor suppressor ARF;Cyclin-dependent kinase inhibitor 2A	CDKN2A	Q8N726;P42771	C1265	Curcumin	CAS:458-37-7	CID:5281767	CHEMBL116438	C21H20O6	COc1cc(/C=C/C(=C/C(=O)/C=C/c2ccc(c(c2)OC)O)/O)ccc1O
T69NG6	Interleukin-10	IL10	P22301	C1265	Curcumin	CAS:458-37-7	CID:5281767	CHEMBL116438	C21H20O6	COc1cc(/C=C/C(=C/C(=O)/C=C/c2ccc(c(c2)OC)O)/O)ccc1O
T66GX9	Proline-rich transmembrane protein 2	PRRT2	Q7Z6L0	C1265	Curcumin	CAS:458-37-7	CID:5281767	CHEMBL116438	C21H20O6	COc1cc(/C=C/C(=C/C(=O)/C=C/c2ccc(c(c2)OC)O)/O)ccc1O
T39M81	DNA-(apurinic or apyrimidinic site) endonuclease	APEX1	P27695	C1265	Curcumin	CAS:458-37-7	CID:5281767	CHEMBL116438	C21H20O6	COc1cc(/C=C/C(=C/C(=O)/C=C/c2ccc(c(c2)OC)O)/O)ccc1O
T74QXI	Serine/threonine-protein kinase mTOR	MTOR	P42345	C1265	Curcumin	CAS:458-37-7	CID:5281767	CHEMBL116438	C21H20O6	COc1cc(/C=C/C(=C/C(=O)/C=C/c2ccc(c(c2)OC)O)/O)ccc1O
T38JCD	DNA-binding protein inhibitor ID-1	ID1	P41134	C1265	Curcumin	CAS:458-37-7	CID:5281767	CHEMBL116438	C21H20O6	COc1cc(/C=C/C(=C/C(=O)/C=C/c2ccc(c(c2)OC)O)/O)ccc1O
T47VCA	Glutathione S-transferase Mu 5	GSTM5	P46439	C1265	Curcumin	CAS:458-37-7	CID:5281767	CHEMBL116438	C21H20O6	COc1cc(/C=C/C(=C/C(=O)/C=C/c2ccc(c(c2)OC)O)/O)ccc1O
T28HCY	Presenilin-1	PSEN1	P49768	C1265	Curcumin	CAS:458-37-7	CID:5281767	CHEMBL116438	C21H20O6	COc1cc(/C=C/C(=C/C(=O)/C=C/c2ccc(c(c2)OC)O)/O)ccc1O
T77QE6	Thrombospondin-4	THBS4	P35443	C1265	Curcumin	CAS:458-37-7	CID:5281767	CHEMBL116438	C21H20O6	COc1cc(/C=C/C(=C/C(=O)/C=C/c2ccc(c(c2)OC)O)/O)ccc1O
T86ROZ	Heme oxygenase 1	HMOX1	P09601	C1265	Curcumin	CAS:458-37-7	CID:5281767	CHEMBL116438	C21H20O6	COc1cc(/C=C/C(=C/C(=O)/C=C/c2ccc(c(c2)OC)O)/O)ccc1O
T20E5P	Cytochrome b-245 heavy chain	CYBB	P04839	C1265	Curcumin	CAS:458-37-7	CID:5281767	CHEMBL116438	C21H20O6	COc1cc(/C=C/C(=C/C(=O)/C=C/c2ccc(c(c2)OC)O)/O)ccc1O
T49TDM	Matrix metalloproteinase-9	MMP9	P14780	C1265	Curcumin	CAS:458-37-7	CID:5281767	CHEMBL116438	C21H20O6	COc1cc(/C=C/C(=C/C(=O)/C=C/c2ccc(c(c2)OC)O)/O)ccc1O
T50VJF	Osteopontin	SPP1	P10451	C1265	Curcumin	CAS:458-37-7	CID:5281767	CHEMBL116438	C21H20O6	COc1cc(/C=C/C(=C/C(=O)/C=C/c2ccc(c(c2)OC)O)/O)ccc1O
T91MKC	Runt-related transcription factor 2	RUNX2	Q13950	C1265	Curcumin	CAS:458-37-7	CID:5281767	CHEMBL116438	C21H20O6	COc1cc(/C=C/C(=C/C(=O)/C=C/c2ccc(c(c2)OC)O)/O)ccc1O
T78MPR	Synaptophysin	SYP	P08247	C1265	Curcumin	CAS:458-37-7	CID:5281767	CHEMBL116438	C21H20O6	COc1cc(/C=C/C(=C/C(=O)/C=C/c2ccc(c(c2)OC)O)/O)ccc1O
T95Z7B	Polycomb complex protein BMI-1	BMI1	P35226	C1265	Curcumin	CAS:458-37-7	CID:5281767	CHEMBL116438	C21H20O6	COc1cc(/C=C/C(=C/C(=O)/C=C/c2ccc(c(c2)OC)O)/O)ccc1O
T68OIU	CREB-regulated transcription coactivator 1	CRTC1	Q6UUV9	C1265	Curcumin	CAS:458-37-7	CID:5281767	CHEMBL116438	C21H20O6	COc1cc(/C=C/C(=C/C(=O)/C=C/c2ccc(c(c2)OC)O)/O)ccc1O
T82JWE	Cellular tumor antigen p53	TP53	P04637	C1265	Curcumin	CAS:458-37-7	CID:5281767	CHEMBL116438	C21H20O6	COc1cc(/C=C/C(=C/C(=O)/C=C/c2ccc(c(c2)OC)O)/O)ccc1O
T10KMJ	Insulin-like growth factor II	IGF2	P01344	C1265	Curcumin	CAS:458-37-7	CID:5281767	CHEMBL116438	C21H20O6	COc1cc(/C=C/C(=C/C(=O)/C=C/c2ccc(c(c2)OC)O)/O)ccc1O
T62JK9	NA	UGT1A	NA	C1265	Curcumin	CAS:458-37-7	CID:5281767	CHEMBL116438	C21H20O6	COc1cc(/C=C/C(=C/C(=O)/C=C/c2ccc(c(c2)OC)O)/O)ccc1O
T06SWE	Hematopoietic progenitor cell antigen CD34	CD34	P28906	C1265	Curcumin	CAS:458-37-7	CID:5281767	CHEMBL116438	C21H20O6	COc1cc(/C=C/C(=C/C(=O)/C=C/c2ccc(c(c2)OC)O)/O)ccc1O
T09KPZ	Vimentin	VIM	P08670	C1265	Curcumin	CAS:458-37-7	CID:5281767	CHEMBL116438	C21H20O6	COc1cc(/C=C/C(=C/C(=O)/C=C/c2ccc(c(c2)OC)O)/O)ccc1O
T42EAZ	Vascular endothelial growth factor A	VEGFA	P15692	C1265	Curcumin	CAS:458-37-7	CID:5281767	CHEMBL116438	C21H20O6	COc1cc(/C=C/C(=C/C(=O)/C=C/c2ccc(c(c2)OC)O)/O)ccc1O
T94H37	Cadherin-1	CDH1	P12830	C1265	Curcumin	CAS:458-37-7	CID:5281767	CHEMBL116438	C21H20O6	COc1cc(/C=C/C(=C/C(=O)/C=C/c2ccc(c(c2)OC)O)/O)ccc1O
T60IL5	Flap endonuclease 1	FEN1	P39748	C1265	Curcumin	CAS:458-37-7	CID:5281767	CHEMBL116438	C21H20O6	COc1cc(/C=C/C(=C/C(=O)/C=C/c2ccc(c(c2)OC)O)/O)ccc1O
T53Z7Y	Transcriptional coactivator YAP1	YAP1	P46937	C1265	Curcumin	CAS:458-37-7	CID:5281767	CHEMBL116438	C21H20O6	COc1cc(/C=C/C(=C/C(=O)/C=C/c2ccc(c(c2)OC)O)/O)ccc1O
T22OPB	Nuclear factor erythroid 2-related factor 2	NFE2L2	Q16236	C1265	Curcumin	CAS:458-37-7	CID:5281767	CHEMBL116438	C21H20O6	COc1cc(/C=C/C(=C/C(=O)/C=C/c2ccc(c(c2)OC)O)/O)ccc1O
T77W6N	Thioredoxin reductase 1, cytoplasmic	TXNRD1	Q16881	C1265	Curcumin	CAS:458-37-7	CID:5281767	CHEMBL116438	C21H20O6	COc1cc(/C=C/C(=C/C(=O)/C=C/c2ccc(c(c2)OC)O)/O)ccc1O
T33VZN	Retinoic acid receptor beta	RARB	P10826	C1265	Curcumin	CAS:458-37-7	CID:5281767	CHEMBL116438	C21H20O6	COc1cc(/C=C/C(=C/C(=O)/C=C/c2ccc(c(c2)OC)O)/O)ccc1O
T20RA0	Adenosine deaminase	ADA	P00813	C1265	Curcumin	CAS:458-37-7	CID:5281767	CHEMBL116438	C21H20O6	COc1cc(/C=C/C(=C/C(=O)/C=C/c2ccc(c(c2)OC)O)/O)ccc1O
T46K2X	Heat shock 70 kDa protein 4	HSPA4	P34932	C1265	Curcumin	CAS:458-37-7	CID:5281767	CHEMBL116438	C21H20O6	COc1cc(/C=C/C(=C/C(=O)/C=C/c2ccc(c(c2)OC)O)/O)ccc1O
T47H3O	Heat shock protein HSP 90-alpha	HSP90AA1	P07900	C1265	Curcumin	CAS:458-37-7	CID:5281767	CHEMBL116438	C21H20O6	COc1cc(/C=C/C(=C/C(=O)/C=C/c2ccc(c(c2)OC)O)/O)ccc1O
T41SFE	Histone acetyltransferase p300	EP300	Q09472	C1265	Curcumin	CAS:458-37-7	CID:5281767	CHEMBL116438	C21H20O6	COc1cc(/C=C/C(=C/C(=O)/C=C/c2ccc(c(c2)OC)O)/O)ccc1O
T16T9T	Krueppel-like factor 15	KLF15	Q9UIH9	C1265	Curcumin	CAS:458-37-7	CID:5281767	CHEMBL116438	C21H20O6	COc1cc(/C=C/C(=C/C(=O)/C=C/c2ccc(c(c2)OC)O)/O)ccc1O
T31NKI	NA	MIR7-3	NA	C1265	Curcumin	CAS:458-37-7	CID:5281767	CHEMBL116438	C21H20O6	COc1cc(/C=C/C(=C/C(=O)/C=C/c2ccc(c(c2)OC)O)/O)ccc1O
T40FOE	NA	MIR7-1	NA	C1265	Curcumin	CAS:458-37-7	CID:5281767	CHEMBL116438	C21H20O6	COc1cc(/C=C/C(=C/C(=O)/C=C/c2ccc(c(c2)OC)O)/O)ccc1O
T84RJ0	NA	MIR7-2	NA	C1265	Curcumin	CAS:458-37-7	CID:5281767	CHEMBL116438	C21H20O6	COc1cc(/C=C/C(=C/C(=O)/C=C/c2ccc(c(c2)OC)O)/O)ccc1O
T54SB3	Retrotransposon-derived protein PEG10	PEG10	Q86TG7	C1265	Curcumin	CAS:458-37-7	CID:5281767	CHEMBL116438	C21H20O6	COc1cc(/C=C/C(=C/C(=O)/C=C/c2ccc(c(c2)OC)O)/O)ccc1O
T57HGP	Tumor necrosis factor receptor superfamily member 6	FAS	P25445	C1265	Curcumin	CAS:458-37-7	CID:5281767	CHEMBL116438	C21H20O6	COc1cc(/C=C/C(=C/C(=O)/C=C/c2ccc(c(c2)OC)O)/O)ccc1O
T83BVT	Mitochondrial 2-oxodicarboxylate carrier	SLC25A21	Q9BQT8	C1265	Curcumin	CAS:458-37-7	CID:5281767	CHEMBL116438	C21H20O6	COc1cc(/C=C/C(=C/C(=O)/C=C/c2ccc(c(c2)OC)O)/O)ccc1O
T27LA6	DNA	DNMT1	P26358	C1265	Curcumin	CAS:458-37-7	CID:5281767	CHEMBL116438	C21H20O6	COc1cc(/C=C/C(=C/C(=O)/C=C/c2ccc(c(c2)OC)O)/O)ccc1O
T27M4K	Rho GTPase-activating protein 7	DLC1	Q96QB1	C1265	Curcumin	CAS:458-37-7	CID:5281767	CHEMBL116438	C21H20O6	COc1cc(/C=C/C(=C/C(=O)/C=C/c2ccc(c(c2)OC)O)/O)ccc1O
T27IAF	Lactoylglutathione lyase	GLO1	Q04760	C1265	Curcumin	CAS:458-37-7	CID:5281767	CHEMBL116438	C21H20O6	COc1cc(/C=C/C(=C/C(=O)/C=C/c2ccc(c(c2)OC)O)/O)ccc1O
T30C8X	Peripheral myelin protein 22	PMP22	Q01453	C1265	Curcumin	CAS:458-37-7	CID:5281767	CHEMBL116438	C21H20O6	COc1cc(/C=C/C(=C/C(=O)/C=C/c2ccc(c(c2)OC)O)/O)ccc1O
T00CXT	Prostaglandin G/H synthase 1	PTGS1	P23219	C1265	Curcumin	CAS:458-37-7	CID:5281767	CHEMBL116438	C21H20O6	COc1cc(/C=C/C(=C/C(=O)/C=C/c2ccc(c(c2)OC)O)/O)ccc1O
T75HEW	DNA polymerase lambda	POLL	Q9UGP5	C1265	Curcumin	CAS:458-37-7	CID:5281767	CHEMBL116438	C21H20O6	COc1cc(/C=C/C(=C/C(=O)/C=C/c2ccc(c(c2)OC)O)/O)ccc1O
T06Q1R	Amine oxidase [flavin-containing] B	MAOB	P27338	C1265	Curcumin	CAS:458-37-7	CID:5281767	CHEMBL116438	C21H20O6	COc1cc(/C=C/C(=C/C(=O)/C=C/c2ccc(c(c2)OC)O)/O)ccc1O
T18YXD	Albumin	ALB	P02768	C1265	Curcumin	CAS:458-37-7	CID:5281767	CHEMBL116438	C21H20O6	COc1cc(/C=C/C(=C/C(=O)/C=C/c2ccc(c(c2)OC)O)/O)ccc1O
T92BZ2	Catenin beta-1	CTNNB1	P35222	C1265	Curcumin	CAS:458-37-7	CID:5281767	CHEMBL116438	C21H20O6	COc1cc(/C=C/C(=C/C(=O)/C=C/c2ccc(c(c2)OC)O)/O)ccc1O
T95DSF	Tuberin	TSC2	P49815	C1265	Curcumin	CAS:458-37-7	CID:5281767	CHEMBL116438	C21H20O6	COc1cc(/C=C/C(=C/C(=O)/C=C/c2ccc(c(c2)OC)O)/O)ccc1O
T79KQO	NF-kappa-B inhibitor alpha	NFKBIA	P25963	C1265	Curcumin	CAS:458-37-7	CID:5281767	CHEMBL116438	C21H20O6	COc1cc(/C=C/C(=C/C(=O)/C=C/c2ccc(c(c2)OC)O)/O)ccc1O
T95IYZ	Adiponectin	ADIPOQ	Q15848	C1265	Curcumin	CAS:458-37-7	CID:5281767	CHEMBL116438	C21H20O6	COc1cc(/C=C/C(=C/C(=O)/C=C/c2ccc(c(c2)OC)O)/O)ccc1O
T64BTV	Interleukin-1 beta	IL1B	P01584	C1265	Curcumin	CAS:458-37-7	CID:5281767	CHEMBL116438	C21H20O6	COc1cc(/C=C/C(=C/C(=O)/C=C/c2ccc(c(c2)OC)O)/O)ccc1O
T41BJ0	NA	MIR130A	NA	C1265	Curcumin	CAS:458-37-7	CID:5281767	CHEMBL116438	C21H20O6	COc1cc(/C=C/C(=C/C(=O)/C=C/c2ccc(c(c2)OC)O)/O)ccc1O
T06URY	Transcription factor Sp1	SP1	P08047	C1265	Curcumin	CAS:458-37-7	CID:5281767	CHEMBL116438	C21H20O6	COc1cc(/C=C/C(=C/C(=O)/C=C/c2ccc(c(c2)OC)O)/O)ccc1O
T44JTS	Zinc finger and BTB domain-containing protein 7A	ZBTB7A	O95365	C1265	Curcumin	CAS:458-37-7	CID:5281767	CHEMBL116438	C21H20O6	COc1cc(/C=C/C(=C/C(=O)/C=C/c2ccc(c(c2)OC)O)/O)ccc1O
T65S3S	Tyrosine-protein kinase JAK2	JAK2	O60674	C1265	Curcumin	CAS:458-37-7	CID:5281767	CHEMBL116438	C21H20O6	COc1cc(/C=C/C(=C/C(=O)/C=C/c2ccc(c(c2)OC)O)/O)ccc1O
T98PLL	Reversion-inducing cysteine-rich protein with Kazal motifs	RECK	O95980	C1265	Curcumin	CAS:458-37-7	CID:5281767	CHEMBL116438	C21H20O6	COc1cc(/C=C/C(=C/C(=O)/C=C/c2ccc(c(c2)OC)O)/O)ccc1O
T37PX5	Zinc finger protein GLI1	GLI1	P08151	C1265	Curcumin	CAS:458-37-7	CID:5281767	CHEMBL116438	C21H20O6	COc1cc(/C=C/C(=C/C(=O)/C=C/c2ccc(c(c2)OC)O)/O)ccc1O
T19AGJ	Tumor necrosis factor ligand superfamily member 13B	TNFSF13B	Q9Y275	C1265	Curcumin	CAS:458-37-7	CID:5281767	CHEMBL116438	C21H20O6	COc1cc(/C=C/C(=C/C(=O)/C=C/c2ccc(c(c2)OC)O)/O)ccc1O
T28K6X	Insulin receptor substrate 1	IRS1	P35568	C1265	Curcumin	CAS:458-37-7	CID:5281767	CHEMBL116438	C21H20O6	COc1cc(/C=C/C(=C/C(=O)/C=C/c2ccc(c(c2)OC)O)/O)ccc1O
T05SMP	Folate receptor beta	FOLR2	P14207	C1265	Curcumin	CAS:458-37-7	CID:5281767	CHEMBL116438	C21H20O6	COc1cc(/C=C/C(=C/C(=O)/C=C/c2ccc(c(c2)OC)O)/O)ccc1O
T44Z3T	Metastasis-associated protein MTA1	MTA1	Q13330	C1265	Curcumin	CAS:458-37-7	CID:5281767	CHEMBL116438	C21H20O6	COc1cc(/C=C/C(=C/C(=O)/C=C/c2ccc(c(c2)OC)O)/O)ccc1O
T05WYT	CDGSH iron-sulfur domain-containing protein 2	CISD2	Q8N5K1	C1265	Curcumin	CAS:458-37-7	CID:5281767	CHEMBL116438	C21H20O6	COc1cc(/C=C/C(=C/C(=O)/C=C/c2ccc(c(c2)OC)O)/O)ccc1O
T53AOE	Transforming growth factor beta-1 proprotein [Cleaved into: Latency-associated peptide	TGFB1	P01137	C1265	Curcumin	CAS:458-37-7	CID:5281767	CHEMBL116438	C21H20O6	COc1cc(/C=C/C(=C/C(=O)/C=C/c2ccc(c(c2)OC)O)/O)ccc1O
T25NSJ	Mitogen-activated protein kinase 3	MAPK3	P27361	C1265	Curcumin	CAS:458-37-7	CID:5281767	CHEMBL116438	C21H20O6	COc1cc(/C=C/C(=C/C(=O)/C=C/c2ccc(c(c2)OC)O)/O)ccc1O
T71BDH	Mitogen-activated protein kinase 14	MAPK14	Q16539	C1265	Curcumin	CAS:458-37-7	CID:5281767	CHEMBL116438	C21H20O6	COc1cc(/C=C/C(=C/C(=O)/C=C/c2ccc(c(c2)OC)O)/O)ccc1O
T79WXA	Mitogen-activated protein kinase 1	MAPK1	P28482	C1265	Curcumin	CAS:458-37-7	CID:5281767	CHEMBL116438	C21H20O6	COc1cc(/C=C/C(=C/C(=O)/C=C/c2ccc(c(c2)OC)O)/O)ccc1O
T88AJI	Hypoxia-inducible factor 1-alpha	HIF1A	Q16665	C1265	Curcumin	CAS:458-37-7	CID:5281767	CHEMBL116438	C21H20O6	COc1cc(/C=C/C(=C/C(=O)/C=C/c2ccc(c(c2)OC)O)/O)ccc1O
T44LWL	Transcription factor p65	RELA	Q04206	C1265	Curcumin	CAS:458-37-7	CID:5281767	CHEMBL116438	C21H20O6	COc1cc(/C=C/C(=C/C(=O)/C=C/c2ccc(c(c2)OC)O)/O)ccc1O
T71K92	Apoptosis regulator Bcl-2	BCL2	P10415	C1265	Curcumin	CAS:458-37-7	CID:5281767	CHEMBL116438	C21H20O6	COc1cc(/C=C/C(=C/C(=O)/C=C/c2ccc(c(c2)OC)O)/O)ccc1O
T80TUC	Apoptosis regulator BAX	BAX	Q07812	C1265	Curcumin	CAS:458-37-7	CID:5281767	CHEMBL116438	C21H20O6	COc1cc(/C=C/C(=C/C(=O)/C=C/c2ccc(c(c2)OC)O)/O)ccc1O
T85U8U	Caspase-3	CASP3	P42574	C1265	Curcumin	CAS:458-37-7	CID:5281767	CHEMBL116438	C21H20O6	COc1cc(/C=C/C(=C/C(=O)/C=C/c2ccc(c(c2)OC)O)/O)ccc1O
T60I6V	E3 SUMO-protein ligase PIAS3	PIAS3	Q9Y6X2	C1265	Curcumin	CAS:458-37-7	CID:5281767	CHEMBL116438	C21H20O6	COc1cc(/C=C/C(=C/C(=O)/C=C/c2ccc(c(c2)OC)O)/O)ccc1O
T12T4H	Brain-derived neurotrophic factor	BDNF	P23560	C1265	Curcumin	CAS:458-37-7	CID:5281767	CHEMBL116438	C21H20O6	COc1cc(/C=C/C(=C/C(=O)/C=C/c2ccc(c(c2)OC)O)/O)ccc1O
T34WFL	Proto-oncogene tyrosine-protein kinase receptor Ret	RET	P07949	C1265	Curcumin	CAS:458-37-7	CID:5281767	CHEMBL116438	C21H20O6	COc1cc(/C=C/C(=C/C(=O)/C=C/c2ccc(c(c2)OC)O)/O)ccc1O
T08Q7W	Prostaglandin G/H synthase 2	PTGS2	P35354	C1265	Curcumin	CAS:458-37-7	CID:5281767	CHEMBL116438	C21H20O6	COc1cc(/C=C/C(=C/C(=O)/C=C/c2ccc(c(c2)OC)O)/O)ccc1O
T42PUG	Solute carrier family 2, facilitated glucose transporter member 1	SLC2A1	P11166	C1265	Curcumin	CAS:458-37-7	CID:5281767	CHEMBL116438	C21H20O6	COc1cc(/C=C/C(=C/C(=O)/C=C/c2ccc(c(c2)OC)O)/O)ccc1O
T78T4E	Hematopoietic prostaglandin D synthase	HPGDS	O60760	C1265	Curcumin	CAS:458-37-7	CID:5281767	CHEMBL116438	C21H20O6	COc1cc(/C=C/C(=C/C(=O)/C=C/c2ccc(c(c2)OC)O)/O)ccc1O
T67ZT3	Phosphatidylinositol 3,4,5-trisphosphate 3-phosphatase and dual-specificity protein phosphatase PTEN	PTEN	P60484	C1265	Curcumin	CAS:458-37-7	CID:5281767	CHEMBL116438	C21H20O6	COc1cc(/C=C/C(=C/C(=O)/C=C/c2ccc(c(c2)OC)O)/O)ccc1O
T82ALJ	Glycogen synthase kinase-3 beta	GSK3B	P49841	C1265	Curcumin	CAS:458-37-7	CID:5281767	CHEMBL116438	C21H20O6	COc1cc(/C=C/C(=C/C(=O)/C=C/c2ccc(c(c2)OC)O)/O)ccc1O
T81X6W	Endoplasmin	HSP90B1	P14625	C1265	Curcumin	CAS:458-37-7	CID:5281767	CHEMBL116438	C21H20O6	COc1cc(/C=C/C(=C/C(=O)/C=C/c2ccc(c(c2)OC)O)/O)ccc1O
T38ILG	Zinc finger protein PLAGL1	PLAGL1	Q9UM63	C1265	Curcumin	CAS:458-37-7	CID:5281767	CHEMBL116438	C21H20O6	COc1cc(/C=C/C(=C/C(=O)/C=C/c2ccc(c(c2)OC)O)/O)ccc1O
T10ICM	Oxidized low-density lipoprotein receptor 1	OLR1	P78380	C1265	Curcumin	CAS:458-37-7	CID:5281767	CHEMBL116438	C21H20O6	COc1cc(/C=C/C(=C/C(=O)/C=C/c2ccc(c(c2)OC)O)/O)ccc1O
T23RWU	Type-1 angiotensin II receptor	AGTR1	P30556	C1265	Curcumin	CAS:458-37-7	CID:5281767	CHEMBL116438	C21H20O6	COc1cc(/C=C/C(=C/C(=O)/C=C/c2ccc(c(c2)OC)O)/O)ccc1O
T17YBS	Transmembrane protease serine 11D	TMPRSS11D	O60235	C1265	Curcumin	CAS:458-37-7	CID:5281767	CHEMBL116438	C21H20O6	COc1cc(/C=C/C(=C/C(=O)/C=C/c2ccc(c(c2)OC)O)/O)ccc1O
T40JZG	GPI-anchor transamidase	PIGK	Q92643	C1265	Curcumin	CAS:458-37-7	CID:5281767	CHEMBL116438	C21H20O6	COc1cc(/C=C/C(=C/C(=O)/C=C/c2ccc(c(c2)OC)O)/O)ccc1O
T33OPP	Interleukin-6	IL6	P05231	C1265	Curcumin	CAS:458-37-7	CID:5281767	CHEMBL116438	C21H20O6	COc1cc(/C=C/C(=C/C(=O)/C=C/c2ccc(c(c2)OC)O)/O)ccc1O
T49UAP	Ras-specific guanine nucleotide-releasing factor 1	RASGRF1	Q13972	C1265	Curcumin	CAS:458-37-7	CID:5281767	CHEMBL116438	C21H20O6	COc1cc(/C=C/C(=C/C(=O)/C=C/c2ccc(c(c2)OC)O)/O)ccc1O
T69HP8	P2X purinoceptor 3	P2RX3	P56373	C1265	Curcumin	CAS:458-37-7	CID:5281767	CHEMBL116438	C21H20O6	COc1cc(/C=C/C(=C/C(=O)/C=C/c2ccc(c(c2)OC)O)/O)ccc1O
T43BVC	Basigin	BSG	P35613	C1265	Curcumin	CAS:458-37-7	CID:5281767	CHEMBL116438	C21H20O6	COc1cc(/C=C/C(=C/C(=O)/C=C/c2ccc(c(c2)OC)O)/O)ccc1O
T84FV7	Zinc finger protein SNAI2	SNAI2	O43623	C1265	Curcumin	CAS:458-37-7	CID:5281767	CHEMBL116438	C21H20O6	COc1cc(/C=C/C(=C/C(=O)/C=C/c2ccc(c(c2)OC)O)/O)ccc1O
T84OOM	Transcription factor EB	TFEB	P19484	C1265	Curcumin	CAS:458-37-7	CID:5281767	CHEMBL116438	C21H20O6	COc1cc(/C=C/C(=C/C(=O)/C=C/c2ccc(c(c2)OC)O)/O)ccc1O
T75CHS	NA	MIR15A	NA	C1265	Curcumin	CAS:458-37-7	CID:5281767	CHEMBL116438	C21H20O6	COc1cc(/C=C/C(=C/C(=O)/C=C/c2ccc(c(c2)OC)O)/O)ccc1O
T49PL1	Low-density lipoprotein receptor	LDLR	P01130	C1265	Curcumin	CAS:458-37-7	CID:5281767	CHEMBL116438	C21H20O6	COc1cc(/C=C/C(=C/C(=O)/C=C/c2ccc(c(c2)OC)O)/O)ccc1O
T84FSA	Forkhead box protein O3	FOXO3	O43524	C1265	Curcumin	CAS:458-37-7	CID:5281767	CHEMBL116438	C21H20O6	COc1cc(/C=C/C(=C/C(=O)/C=C/c2ccc(c(c2)OC)O)/O)ccc1O
T02QZI	NADPH oxidase 5	NOX5	Q96PH1	C1265	Curcumin	CAS:458-37-7	CID:5281767	CHEMBL116438	C21H20O6	COc1cc(/C=C/C(=C/C(=O)/C=C/c2ccc(c(c2)OC)O)/O)ccc1O
T38OH4	Caspase-1	CASP1	P29466	C1265	Curcumin	CAS:458-37-7	CID:5281767	CHEMBL116438	C21H20O6	COc1cc(/C=C/C(=C/C(=O)/C=C/c2ccc(c(c2)OC)O)/O)ccc1O
T85K8L	Forkhead box protein O1	FOXO1	Q12778	C1265	Curcumin	CAS:458-37-7	CID:5281767	CHEMBL116438	C21H20O6	COc1cc(/C=C/C(=C/C(=O)/C=C/c2ccc(c(c2)OC)O)/O)ccc1O
T30VNV	Myeloperoxidase	MPO	P05164	C1265	Curcumin	CAS:458-37-7	CID:5281767	CHEMBL116438	C21H20O6	COc1cc(/C=C/C(=C/C(=O)/C=C/c2ccc(c(c2)OC)O)/O)ccc1O
T04PM9	Transthyretin	TTR	P02766	C1265	Curcumin	CAS:458-37-7	CID:5281767	CHEMBL116438	C21H20O6	COc1cc(/C=C/C(=C/C(=O)/C=C/c2ccc(c(c2)OC)O)/O)ccc1O
T15URL	Cathelicidin antimicrobial peptide	CAMP	P49913	C1265	Curcumin	CAS:458-37-7	CID:5281767	CHEMBL116438	C21H20O6	COc1cc(/C=C/C(=C/C(=O)/C=C/c2ccc(c(c2)OC)O)/O)ccc1O
T68XO1	Indoleamine 2,3-dioxygenase 1	IDO1	P14902	C1265	Curcumin	CAS:458-37-7	CID:5281767	CHEMBL116438	C21H20O6	COc1cc(/C=C/C(=C/C(=O)/C=C/c2ccc(c(c2)OC)O)/O)ccc1O
T01E8J	Amyloid-beta precursor protein	APP	P05067	C1265	Curcumin	CAS:458-37-7	CID:5281767	CHEMBL116438	C21H20O6	COc1cc(/C=C/C(=C/C(=O)/C=C/c2ccc(c(c2)OC)O)/O)ccc1O
T18UDY	Synapsin-1	SYN1	P17600	C1265	Curcumin	CAS:458-37-7	CID:5281767	CHEMBL116438	C21H20O6	COc1cc(/C=C/C(=C/C(=O)/C=C/c2ccc(c(c2)OC)O)/O)ccc1O
T26CFB	DNA damage-inducible transcript 3 protein	DDIT3	P35638;P0DPQ6	C1265	Curcumin	CAS:458-37-7	CID:5281767	CHEMBL116438	C21H20O6	COc1cc(/C=C/C(=C/C(=O)/C=C/c2ccc(c(c2)OC)O)/O)ccc1O
