# Supplementary material for: Decoding potential targets and pharmacologic mechanisms of curcumin in treating non-small cell lung carcinoma via bioinformatics and molecular docking
Source: Braz J Med Biol Res. 2024 Sep 6;57:e13550. doi: 10.1590/1414-431X2024e13550 (PMC11379430; doi:10.1590/1414-431X2024e13550)
Supplement: Supplementary file 1 [file 1414-431X-bjmbr-57-e13550-suppl.zip › 13550_Table S2. The SwissTargetPrediction Database.xlsx]

## Sheet: Sheet1
Table S2. SwissTargetPrediction
Target	Common name	Uniprot ID	ChEMBL ID	Target Class	Probability*	Known actives (3D/2D)
Arachidonate 5-lipoxygenase	ALOX5	P09917	CHEMBL215	Oxidoreductase	0.449315	173 / 28
Estradiol 17-beta-dehydrogenase 1	HSD17B1	P14061	CHEMBL3181	Enzyme	0.129284	139 / 43
Serotonin 1a (5-HT1a) receptor	HTR1A	P08908	CHEMBL214	Family A G protein-coupled receptor	0.121287	616 / 13
Estrogen receptor alpha	ESR1	P03372	CHEMBL206	Nuclear receptor	0.121287	238 / 82
Arachidonate 12-lipoxygenase	ALOX12	P18054	CHEMBL3687	Enzyme	0.113286	26 / 8
Arachidonate 15-lipoxygenase	ALOX15	P16050	CHEMBL2903	Enzyme	0.113286	25 / 16
Insulin-like growth factor I receptor	IGF1R	P08069	CHEMBL1957	Kinase	0.113286	114 / 14
11-beta-hydroxysteroid dehydrogenase 1	HSD11B1	P28845	CHEMBL4235	Enzyme	0.113286	103 / 38
Carbonic anhydrase II	CA2	P00918	CHEMBL205	Lyase	0.113286	510 / 18
Carbonic anhydrase VI	CA6	P23280	CHEMBL3025	Lyase	0.113286	17 / 10
Tubulin beta-1 chain	TUBB1	Q9H4B7	CHEMBL1915	Structural protein	0.113286	14 / 6
Tyrosine-protein kinase SRC	SRC	P12931	CHEMBL267	Kinase	0.113286	207 / 6
Acetylcholinesterase	ACHE	P22303	CHEMBL220	Hydrolase	0.113286	343 / 115
Monoamine oxidase A	MAOA	P21397	CHEMBL1951	Oxidoreductase	0.113286	75 / 16
Transthyretin	TTR	P02766	CHEMBL3194	Secreted protein	0.113286	6 / 5
Androgen Receptor (by homology)	AR	P10275	CHEMBL1871	Nuclear receptor	0.113286	49 / 44
Vascular endothelial growth factor receptor 2	KDR	P35968	CHEMBL279	Kinase	0.113286	654 / 6
Estrogen receptor beta	ESR2	Q92731	CHEMBL242	Nuclear receptor	0.113286	235 / 74
Carbonic anhydrase IV	CA4	P22748	CHEMBL3729	Lyase	0.113286	25 / 13
ALK tyrosine kinase receptor	ALK	Q9UM73	CHEMBL4247	Kinase	0.113286	72 / 5
Prostaglandin E synthase	PTGES	O14684	CHEMBL5658	Enzyme	0.113286	23 / 7
Dual specificity mitogen-activated protein kinase kinase 1	MAP2K1	Q02750	CHEMBL3587	Kinase	0.113286	41 / 1
Glucagon receptor	GCGR	P47871	CHEMBL1985	Family B G protein-coupled receptor	0.113286	28 / 0
DNA polymerase alpha subunit	POLA1	P09884	CHEMBL1828	Transferase	0.113286	0 / 15
Cytochrome P450 19A1	CYP19A1	P11511	CHEMBL1978	Cytochrome P450	0.113286	62 / 55
Acyl-protein thioesterase 1	LYPLA1	O75608	CHEMBL1681631	Enzyme	0.113286	0 / 1
Acyl-protein thioesterase 2	LYPLA2	O95372	CHEMBL1932891	Enzyme	0.113286	0 / 1
Serine/threonine-protein kinase Aurora-B	AURKB	Q96GD4	CHEMBL2185	Kinase	0.113286	246 / 0
Ribosomal protein S6 kinase 1	RPS6KB1	P23443	CHEMBL4501	Kinase	0.113286	225 / 0
Serine/threonine-protein kinase Aurora-A	AURKA	O14965	CHEMBL4722	Kinase	0.113286	491 / 0
Serine/threonine-protein kinase WEE1	WEE1	P30291	CHEMBL5491	Kinase	0.113286	76 / 0
Tyrosine-protein kinase ABL	ABL1	P00519	CHEMBL1862	Kinase	0.113286	119 / 0
PI3-kinase p110-delta subunit	PIK3CD	O00329	CHEMBL3130	Enzyme	0.113286	153 / 0
DNA-dependent protein kinase	PRKDC	P78527	CHEMBL3142	Kinase	0.113286	51 / 0
PI3-kinase p110-beta subunit	PIK3CB	P42338	CHEMBL3145	Enzyme	0.113286	122 / 0
Tyrosine-protein kinase HCK	HCK	P08631	CHEMBL3234	Kinase	0.113286	57 / 0
PI3-kinase p110-gamma subunit	PIK3CG	P48736	CHEMBL3267	Enzyme	0.113286	151 / 0
PI3-kinase p110-alpha subunit	PIK3CA	P42336	CHEMBL4005	Enzyme	0.113286	517 / 0
Tyrosine-protein kinase receptor FLT3	FLT3	P36888	CHEMBL1974	Kinase	0.113286	146 / 0
Carbonic anhydrase XIV	CA14	Q9ULX7	CHEMBL3510	Lyase	0.113286	40 / 0
Pyruvate dehydrogenase kinase isoform 1	PDK1	Q15118	CHEMBL4766	Kinase	0.113286	262 / 0
Serotonin transporter	SLC6A4	P31645	CHEMBL228	Electrochemical transporter	0.113286	496 / 148
Adenosine A2a receptor (by homology)	ADORA2A	P29274	CHEMBL251	Family A G protein-coupled receptor	0.113286	190 / 0
Peroxisome proliferator-activated receptor gamma	PPARG	P37231	CHEMBL235	Nuclear receptor	0.113286	24 / 100
Heat shock protein HSP 90-alpha	HSP90AA1	P07900	CHEMBL3880	Other cytosolic protein	0.113286	122 / 0
Focal adhesion kinase 1	PTK2	Q05397	CHEMBL2695	Kinase	0.113286	77 / 2
Complement factor D	CFD	P00746	CHEMBL2176771	Protease	0.113286	201 / 0
Serine/threonine-protein kinase RAF	RAF1	P04049	CHEMBL1906	Kinase	0.113286	111 / 0
Platelet-derived growth factor receptor alpha	PDGFRA	P16234	CHEMBL2007	Kinase	0.113286	64 / 0
Serine/threonine-protein kinase AKT2	AKT2	P31751	CHEMBL2431	Kinase	0.113286	37 / 0
Serine/threonine-protein kinase B-raf	BRAF	P15056	CHEMBL5145	Kinase	0.113286	212 / 0
Tyrosine-protein kinase SYK	SYK	P43405	CHEMBL2599	Kinase	0.113286	285 / 0
ADAM10	ADAM10	O14672	CHEMBL5028	Protease	0.113286	72 / 0
Estradiol 17-beta-dehydrogenase 3	HSD17B3	P37058	CHEMBL4234	Enzyme	0.113286	47 / 11
Cytochrome P450 1A2	CYP1A2	P05177	CHEMBL3356	Cytochrome P450	0.113286	2 / 1
c-Jun N-terminal kinase 1	MAPK8	P45983	CHEMBL2276	Kinase	0.113286	127 / 0
Matrix metalloproteinase 7	MMP7	P09237	CHEMBL4073	Protease	0.113286	177 / 0
Serine/threonine-protein kinase Chk1	CHEK1	O14757	CHEMBL4630	Kinase	0.113286	210 / 0
Glucocorticoid receptor	NR3C1	P04150	CHEMBL2034	Nuclear receptor	0.113286	76 / 47
Heat shock protein HSP 90-beta	HSP90AB1	P08238	CHEMBL4303	Other cytosolic protein	0.113286	75 / 0
Histone deacetylase 1	HDAC1	Q13547	CHEMBL325	Eraser	0.113286	731 / 12
Aldo-keto reductase family 1 member B10	AKR1B10	O60218	CHEMBL5983	Enzyme	0.113286	25 / 0
Beta amyloid A4 protein	APP	P05067	CHEMBL2487	Membrane receptor	0.113286	48 / 0
Toll-like receptor (TLR7/TLR9)	TLR9	Q9NR96	CHEMBL5804	Toll-like and Il-1 receptors	0.113286	18 / 0
DNA topoisomerase II alpha	TOP2A	P11388	CHEMBL1806	Isomerase	0.113286	1 / 0
Platelet-derived growth factor receptor beta	PDGFRB	P09619	CHEMBL1913	Kinase	0.113286	148 / 0
Cannabinoid receptor 1	CNR1	P21554	CHEMBL218	Family A G protein-coupled receptor	0.113286	112 / 172
Phosphodiesterase 4D	PDE4D	Q08499	CHEMBL288	Phosphodiesterase	0.113286	32 / 26
Presequence protease, mitochondrial	PITRM1	Q5JRX3	CHEMBL3124731	Enzyme	0.113286	2 / 0
Sterol 26-hydroxylase, mitochondrial	CYP27A1	Q02318	CHEMBL5992	Enzyme	0.113286	0 / 3
Delta opioid receptor	OPRD1	P41143	CHEMBL236	Family A G protein-coupled receptor	0.113286	402 / 102
TNF-alpha	TNF	P01375	CHEMBL1825	Secreted protein	0.113286	147 / 0
Poly [ADP-ribose] polymerase-1	PARP1	P09874	CHEMBL3105	Enzyme	0.113286	465 / 0
Bone morphogenetic protein 1	BMP1	P13497	CHEMBL3898	Protease	0.113286	257 / 0
Dynamin-1	DNM1	Q05193	CHEMBL4958	Enzyme	0.113286	14 / 0
Fibroblast growth factor receptor 3	FGFR3	P22607	CHEMBL2742	Kinase	0.113286	30 / 0
Cathepsin (V and K)	CTSV	O60911	CHEMBL3272	Protease	0.113286	7 / 0
Fibroblast growth factor receptor 2	FGFR2	P21802	CHEMBL4142	Kinase	0.113286	31 / 0
Vascular endothelial growth factor receptor 3	FLT4	P35916	CHEMBL1955	Kinase	0.113286	44 / 0
MAP kinase signal-integrating kinase 2	MKNK2	Q9HBH9	CHEMBL4204	Kinase	0.113286	21 / 0
ADAM9	ADAM9	Q13443	CHEMBL5982	Protease	0.113286	24 / 0
Protein farnesyltransferase	FNTA FNTB	P49354 P49356	CHEMBL2094108	Enzyme	0.113286	102 / 0
Peptide deformylase mitochondrial	PDF	Q9HBH1	CHEMBL4647	Enzyme	0.113286	23 / 0
Serotonin 2b (5-HT2b) receptor	HTR2B	P41595	CHEMBL1833	Family A G protein-coupled receptor	0.113286	100 / 8
Testis-specific androgen-binding protein	SHBG	P04278	CHEMBL3305	Secreted protein	0.113286	4 / 16
Nuclear factor erythroid 2-related factor 2	NFE2L2	Q16236	CHEMBL1075094	Unclassified protein	0.113286	3 / 0
Cathepsin L	CTSL	P07711	CHEMBL3837	Protease	0.113286	56 / 0
Signal transducer and activator of transcription 3	STAT3	P40763	CHEMBL4026	Transcription factor	0.113286	9 / 0
LXR-alpha	NR1H3	Q13133	CHEMBL2808	Nuclear receptor	0.113286	6 / 22
LXR-beta	NR1H2	P55055	CHEMBL4093	Nuclear receptor	0.113286	1 / 21
Cyclin-dependent kinase 5/CDK5 activator 1	CDK5R1 CDK5	Q15078 Q00535	CHEMBL1907600	Kinase	0.113286	97 / 0
Immunoglobulin epsilon Fc receptor	FCER2	P06734	CHEMBL2940	Membrane receptor	0.113286	24 / 0
Serine/threonine-protein kinase PLK1	PLK1	P53350	CHEMBL3024	Kinase	0.113286	87 / 0
Matrix metalloproteinase 14	MMP14	P50281	CHEMBL3869	Protease	0.113286	145 / 0
Signal transducer and activator of transcription 6	STAT6	P42226	CHEMBL5401	Transcription factor	0.113286	16 / 0
Macrophage colony stimulating factor receptor	CSF1R	P07333	CHEMBL1844	Kinase	0.113286	155 / 0
Cyclin-dependent kinase 2	CDK2	P24941	CHEMBL301	Kinase	0.113286	165 / 0
Prolyl endopeptidase	PREP	P48147	CHEMBL3202	Protease	0.113286	18 / 0
Cyclin-dependent kinase 4	CDK4	P11802	CHEMBL331	Kinase	0.113286	68 / 0
Dipeptidyl peptidase VIII	DPP8	Q6V1X1	CHEMBL4657	Protease	0.113286	71 / 0
