# Supplementary material for: Decoding potential targets and pharmacologic mechanisms of curcumin in treating non-small cell lung carcinoma via bioinformatics and molecular docking
Source: Braz J Med Biol Res. 2024 Sep 6;57:e13550. doi: 10.1590/1414-431X2024e13550 (PMC11379430; doi:10.1590/1414-431X2024e13550)
Supplement: Supplementary file 1 [file 1414-431X-bjmbr-57-e13550-suppl.zip › 13550_Table S3. The Comparative Toxicogenomics Database.xlsx]

## Sheet: Sheet1
1	BIRC5	Carcinoma, Non-Small-Cell Lung	M		36 chemicals	83.63	172
2	PARP1	Carcinoma, Non-Small-Cell Lung			46 chemicals	80.76	185
3	CDKN1A	Carcinoma, Non-Small-Cell Lung			45 chemicals	80.08	168
4	CCND1	Carcinoma, Non-Small-Cell Lung			43 chemicals	78.95	155
5	CCNB1	Carcinoma, Non-Small-Cell Lung			35 chemicals	78.67	148
6	EGFR	Carcinoma, Non-Small-Cell Lung	M		37 chemicals	78.07	179
7	CASP3	Carcinoma, Non-Small-Cell Lung			59 chemicals	76.64	199
8	TNFRSF10B	Carcinoma, Non-Small-Cell Lung			29 chemicals	76	128
9	TP53	Carcinoma, Non-Small-Cell Lung	M		45 chemicals	73.55	167
10	CDKN1B	Carcinoma, Non-Small-Cell Lung			32 chemicals	73.48	140
11	RB1	Carcinoma, Non-Small-Cell Lung	M		32 chemicals	73.41	140
12	ABCB1	Carcinoma, Non-Small-Cell Lung	M		37 chemicals	73.1	162
13	ABCG2	Carcinoma, Non-Small-Cell Lung			31 chemicals	72.83	171
14	FAS	Carcinoma, Non-Small-Cell Lung			33 chemicals	70.01	137
15	CASP9	Carcinoma, Non-Small-Cell Lung			42 chemicals	68.44	160
16	H2AX	Carcinoma, Non-Small-Cell Lung			31 chemicals	68.32	153
17	ERBB2	Carcinoma, Non-Small-Cell Lung			26 chemicals	67.79	140
18	MDM2	Carcinoma, Non-Small-Cell Lung	M		28 chemicals	66.97	126
19	CDK1	Carcinoma, Non-Small-Cell Lung			30 chemicals	65.9	138
20	BRCA1	Carcinoma, Non-Small-Cell Lung			24 chemicals	64.66	126
21	CASP8	Carcinoma, Non-Small-Cell Lung	M		36 chemicals	63.46	172
22	GADD45A	Carcinoma, Non-Small-Cell Lung			29 chemicals	63.03	135
23	TYMS	Carcinoma, Non-Small-Cell Lung			24 chemicals	62.77	145
24	CASP7	Carcinoma, Non-Small-Cell Lung			29 chemicals	62.3	158
25	BCL2	Carcinoma, Non-Small-Cell Lung			45 chemicals	62.24	153
26	BID	Carcinoma, Non-Small-Cell Lung			27 chemicals	61.88	121
27	VEGFA	Carcinoma, Non-Small-Cell Lung	M		36 chemicals	61.58	149
28	NFKBIA	Carcinoma, Non-Small-Cell Lung			35 chemicals	61.11	150
29	MAPK1	Carcinoma, Non-Small-Cell Lung			45 chemicals	61.09	180
30	DDIT3	Carcinoma, Non-Small-Cell Lung			33 chemicals	60.96	154
31	BAX	Carcinoma, Non-Small-Cell Lung			43 chemicals	60.73	167
32	INSIG1	Carcinoma, Non-Small-Cell Lung			24 chemicals	60.69	139
33	BCL2L11	Carcinoma, Non-Small-Cell Lung			24 chemicals	60.27	156
34	PTGS2	Carcinoma, Non-Small-Cell Lung			42 chemicals	60.23	164
35	MYC	Carcinoma, Non-Small-Cell Lung	M		32 chemicals	59.55	146
36	STAT3	Carcinoma, Non-Small-Cell Lung	M		31 chemicals	59.31	166
37	MAPK3	Carcinoma, Non-Small-Cell Lung			44 chemicals	59	176
38	HSPB1	Carcinoma, Non-Small-Cell Lung			25 chemicals	58.89	106
39	SAT1	Carcinoma, Non-Small-Cell Lung			21 chemicals	58.88	87
40	PLAU	Carcinoma, Non-Small-Cell Lung			24 chemicals	58.86	110
41	CFLAR	Carcinoma, Non-Small-Cell Lung			22 chemicals	58.13	103
42	GSTP1	Carcinoma, Non-Small-Cell Lung	M		30 chemicals	58.06	123
43	CCNA2	Carcinoma, Non-Small-Cell Lung			26 chemicals	57.97	84
44	FN1	Carcinoma, Non-Small-Cell Lung			27 chemicals	57.46	134
45	TNFSF10	Carcinoma, Non-Small-Cell Lung			25 chemicals	57.1	114
46	E2F1	Carcinoma, Non-Small-Cell Lung	M		22 chemicals	56.78	121
47	JUN	Carcinoma, Non-Small-Cell Lung			33 chemicals	56.47	129
48	TNFRSF10A	Carcinoma, Non-Small-Cell Lung			20 chemicals	56.42	103
49	BIRC2	Carcinoma, Non-Small-Cell Lung			21 chemicals	55.35	139
50	ATF3	Carcinoma, Non-Small-Cell Lung	M		26 chemicals	55.3	122
51	APAF1	Carcinoma, Non-Small-Cell Lung			22 chemicals	55.1	110
52	MAPK8	Carcinoma, Non-Small-Cell Lung			30 chemicals	54.98	131
53	CXCL8	Carcinoma, Non-Small-Cell Lung	M		36 chemicals	54.6	150
54	AKT1	Carcinoma, Non-Small-Cell Lung			37 chemicals	54.57	174
55	MKI67	Carcinoma, Non-Small-Cell Lung			25 chemicals	54.57	117
56	BCL2L1	Carcinoma, Non-Small-Cell Lung			30 chemicals	54.52	124
57	PCNA	Carcinoma, Non-Small-Cell Lung			28 chemicals	54.38	144
58	CCL2	Carcinoma, Non-Small-Cell Lung			35 chemicals	54.33	149
59	BAK1	Carcinoma, Non-Small-Cell Lung			22 chemicals	54.31	106
60	PTEN	Carcinoma, Non-Small-Cell Lung			24 chemicals	54.25	130
61	GDF15	Carcinoma, Non-Small-Cell Lung			24 chemicals	54.13	101
62	FASLG	Carcinoma, Non-Small-Cell Lung	M		23 chemicals	53.98	122
63	TNFRSF1A	Carcinoma, Non-Small-Cell Lung			23 chemicals	53.98	104
64	RELA	Carcinoma, Non-Small-Cell Lung			38 chemicals	53.91	154
65	XIAP	Carcinoma, Non-Small-Cell Lung			23 chemicals	53.05	139
66	CYCS	Carcinoma, Non-Small-Cell Lung			26 chemicals	52.9	136
67	NFKB2	Carcinoma, Non-Small-Cell Lung			19 chemicals	52.65	106
68	BIRC3	Carcinoma, Non-Small-Cell Lung			22 chemicals	52.46	110
69	KRAS	Carcinoma, Non-Small-Cell Lung	M		21 chemicals	52.44	152
70	FGF2	Carcinoma, Non-Small-Cell Lung			23 chemicals	52.4	136
71	TOP2A	Carcinoma, Non-Small-Cell Lung			23 chemicals	52.03	116
72	RAF1	Carcinoma, Non-Small-Cell Lung	M		21 chemicals	51.58	110
73	BBC3	Carcinoma, Non-Small-Cell Lung			21 chemicals	51.51	115
74	HIF1A	Carcinoma, Non-Small-Cell Lung	M		27 chemicals	51.35	137
75	CXCL12	Carcinoma, Non-Small-Cell Lung			22 chemicals	51.29	82
76	SOD2	Carcinoma, Non-Small-Cell Lung	M		32 chemicals	51.25	128
77	UBE2C	Carcinoma, Non-Small-Cell Lung			19 chemicals	51.22	88
78	MMP9	Carcinoma, Non-Small-Cell Lung	M		31 chemicals	51.11	149
79	CDC25C	Carcinoma, Non-Small-Cell Lung			20 chemicals	51.09	105
80	GSK3B	Carcinoma, Non-Small-Cell Lung			26 chemicals	50.72	139
81	TYMP	Carcinoma, Non-Small-Cell Lung			17 chemicals	50.45	115
82	MET	Carcinoma, Non-Small-Cell Lung	M		21 chemicals	50.33	109
83	PHLDA2	Carcinoma, Non-Small-Cell Lung	M		17 chemicals	50.32	98
84	CTNNB1	Carcinoma, Non-Small-Cell Lung			26 chemicals	50.24	121
85	PMAIP1	Carcinoma, Non-Small-Cell Lung			21 chemicals	50.18	98
86	CCN2	Carcinoma, Non-Small-Cell Lung			23 chemicals	50.13	104
87	SQSTM1	Carcinoma, Non-Small-Cell Lung			26 chemicals	50.11	115
88	PTCH1	Carcinoma, Non-Small-Cell Lung			17 chemicals	49.94	81
89	KLK3	Carcinoma, Non-Small-Cell Lung			18 chemicals	49.65	109
90	RPS6KB1	Carcinoma, Non-Small-Cell Lung			22 chemicals	49.57	123
91	MAP2K1	Carcinoma, Non-Small-Cell Lung			21 chemicals	49.49	98
92	RRM2	Carcinoma, Non-Small-Cell Lung			20 chemicals	49.32	109
93	AREG	Carcinoma, Non-Small-Cell Lung	M		20 chemicals	49.24	132
94	TFAP2A	Carcinoma, Non-Small-Cell Lung			17 chemicals	49.09	138
95	TGFA	Carcinoma, Non-Small-Cell Lung	M		19 chemicals	49.02	123
96	NFKB1	Carcinoma, Non-Small-Cell Lung			27 chemicals	48.96	133
97	COL3A1	Carcinoma, Non-Small-Cell Lung			21 chemicals	48.95	100
98	EGF	Carcinoma, Non-Small-Cell Lung			23 chemicals	48.92	156
99	ERBB3	Carcinoma, Non-Small-Cell Lung			18 chemicals	48.84	72
100	CDK6	Carcinoma, Non-Small-Cell Lung			20 chemicals	48.64	106
101	EGR1	Carcinoma, Non-Small-Cell Lung			25 chemicals	48.5	91
102	DPYD	Carcinoma, Non-Small-Cell Lung			18 chemicals	48.45	116
103	PPP1R15A	Carcinoma, Non-Small-Cell Lung			20 chemicals	48.42	84
104	ABCC1	Carcinoma, Non-Small-Cell Lung			23 chemicals	48.34	117
105	F3	Carcinoma, Non-Small-Cell Lung			21 chemicals	48.23	128
106	MAPK14	Carcinoma, Non-Small-Cell Lung			22 chemicals	47.75	109
107	SKP2	Carcinoma, Non-Small-Cell Lung			17 chemicals	47.72	98
108	CCND2	Carcinoma, Non-Small-Cell Lung			20 chemicals	47.7	97
109	PRKCD	Carcinoma, Non-Small-Cell Lung			20 chemicals	47.7	99
110	AR	Carcinoma, Non-Small-Cell Lung			30 chemicals	47.57	144
111	TRP53	Carcinoma, Non-Small-Cell Lung			23 chemicals	47.52	84
112	CDK2	Carcinoma, Non-Small-Cell Lung			23 chemicals	47.47	105
113	ABCA1	Carcinoma, Non-Small-Cell Lung			21 chemicals	47.41	37
114	PECAM1	Carcinoma, Non-Small-Cell Lung			17 chemicals	47.29	86
115	TXNIP	Carcinoma, Non-Small-Cell Lung			20 chemicals	47.08	78
116	SFN	Carcinoma, Non-Small-Cell Lung			17 chemicals	46.57	109
117	IL1A	Carcinoma, Non-Small-Cell Lung			25 chemicals	46.54	103
118	CASP2	Carcinoma, Non-Small-Cell Lung			18 chemicals	46.18	103
119	BECN1	Carcinoma, Non-Small-Cell Lung			21 chemicals	46.16	117
120	CDH1	Carcinoma, Non-Small-Cell Lung			24 chemicals	46.07	114
121	STC2	Carcinoma, Non-Small-Cell Lung			17 chemicals	46.07	71
122	BUB1B	Carcinoma, Non-Small-Cell Lung			17 chemicals	45.97	104
123	FOXO1	Carcinoma, Non-Small-Cell Lung			19 chemicals	45.93	74
124	AURKA	Carcinoma, Non-Small-Cell Lung			18 chemicals	45.76	121
125	BAD	Carcinoma, Non-Small-Cell Lung			21 chemicals	45.76	112
126	TOP1	Carcinoma, Non-Small-Cell Lung			16 chemicals	45.72	99
127	TGFBI	Carcinoma, Non-Small-Cell Lung			17 chemicals	45.68	100
128	MCL1	Carcinoma, Non-Small-Cell Lung			21 chemicals	45.65	110
129	CD44	Carcinoma, Non-Small-Cell Lung			20 chemicals	45.64	128
130	TP53INP1	Carcinoma, Non-Small-Cell Lung			15 chemicals	45.58	85
131	COL1A2	Carcinoma, Non-Small-Cell Lung			20 chemicals	45.45	101
132	ABCC2	Carcinoma, Non-Small-Cell Lung			24 chemicals	45.28	120
133	IL6	Carcinoma, Non-Small-Cell Lung			40 chemicals	45.28	146
134	ITGAV	Carcinoma, Non-Small-Cell Lung			16 chemicals	45.27	105
135	HSPB8	Carcinoma, Non-Small-Cell Lung			17 chemicals	45.2	74
136	IFITM1	Carcinoma, Non-Small-Cell Lung			16 chemicals	45.05	74
137	RAD51	Carcinoma, Non-Small-Cell Lung			18 chemicals	44.49	101
138	CXCR4	Carcinoma, Non-Small-Cell Lung			19 chemicals	44.47	104
139	MMP10	Carcinoma, Non-Small-Cell Lung			16 chemicals	44.3	93
140	PRKDC	Carcinoma, Non-Small-Cell Lung			16 chemicals	44.3	73
141	AGRN	Carcinoma, Non-Small-Cell Lung			15 chemicals	44.26	76
142	S100A9	Carcinoma, Non-Small-Cell Lung			18 chemicals	44.26	72
143	VIM	Carcinoma, Non-Small-Cell Lung			23 chemicals	44.25	159
144	CCNE1	Carcinoma, Non-Small-Cell Lung			21 chemicals	44.2	100
145	RHOA	Carcinoma, Non-Small-Cell Lung			18 chemicals	44.18	73
146	IKBKB	Carcinoma, Non-Small-Cell Lung			19 chemicals	44.14	94
147	PROM1	Carcinoma, Non-Small-Cell Lung			16 chemicals	43.99	126
148	XRCC5	Carcinoma, Non-Small-Cell Lung			15 chemicals	43.89	100
149	MAGEA12	Carcinoma, Non-Small-Cell Lung			9 chemicals	43.86	63
150	MCM7	Carcinoma, Non-Small-Cell Lung			16 chemicals	43.79	74
151	RRM2B	Carcinoma, Non-Small-Cell Lung			15 chemicals	43.77	97
152	EIF4EBP1	Carcinoma, Non-Small-Cell Lung			19 chemicals	43.75	74
153	THBS1	Carcinoma, Non-Small-Cell Lung			18 chemicals	43.74	74
154	UNG	Carcinoma, Non-Small-Cell Lung			16 chemicals	43.69	94
155	GPX3	Carcinoma, Non-Small-Cell Lung			18 chemicals	43.67	81
156	TFRC	Carcinoma, Non-Small-Cell Lung			20 chemicals	43.61	79
157	PLIN2	Carcinoma, Non-Small-Cell Lung			18 chemicals	43.45	98
158	EIF2AK3	Carcinoma, Non-Small-Cell Lung			19 chemicals	43.43	118
159	ADM	Carcinoma, Non-Small-Cell Lung			18 chemicals	43.38	76
160	IGFBP3	Carcinoma, Non-Small-Cell Lung			19 chemicals	43.3	86
161	PLK1	Carcinoma, Non-Small-Cell Lung			17 chemicals	43.27	107
162	SERPINB5	Carcinoma, Non-Small-Cell Lung			14 chemicals	43.24	71
163	DDIT4	Carcinoma, Non-Small-Cell Lung			19 chemicals	43.18	91
164	SP1	Carcinoma, Non-Small-Cell Lung			18 chemicals	43.16	75
165	ABCB1B	Carcinoma, Non-Small-Cell Lung			17 chemicals	43.11	93
166	XBP1	Carcinoma, Non-Small-Cell Lung			20 chemicals	42.95	135
167	HRAS	Carcinoma, Non-Small-Cell Lung			19 chemicals	42.87	102
168	CXCL1	Carcinoma, Non-Small-Cell Lung			22 chemicals	42.82	110
169	IFI6	Carcinoma, Non-Small-Cell Lung			14 chemicals	42.81	92
170	TMSB4X	Carcinoma, Non-Small-Cell Lung			14 chemicals	42.81	70
171	DST	Carcinoma, Non-Small-Cell Lung			15 chemicals	42.72	95
172	MAP2K3	Carcinoma, Non-Small-Cell Lung			15 chemicals	42.72	102
173	NPM1	Carcinoma, Non-Small-Cell Lung			16 chemicals	42.72	120
174	TFPI2	Carcinoma, Non-Small-Cell Lung			15 chemicals	42.72	94
175	IGFBP5	Carcinoma, Non-Small-Cell Lung			17 chemicals	42.7	75
176	FOXO3	Carcinoma, Non-Small-Cell Lung	M		18 chemicals	42.67	97
177	HSPA5	Carcinoma, Non-Small-Cell Lung			24 chemicals	42.66	134
178	VEGFC	Carcinoma, Non-Small-Cell Lung			16 chemicals	42.63	57
179	MPO	Carcinoma, Non-Small-Cell Lung			25 chemicals	42.61	109
180	MGMT	Carcinoma, Non-Small-Cell Lung			18 chemicals	42.54	111
181	ABCC5	Carcinoma, Non-Small-Cell Lung			16 chemicals	42.53	105
182	CDC25A	Carcinoma, Non-Small-Cell Lung			16 chemicals	42.53	94
183	HLA-F	Carcinoma, Non-Small-Cell Lung			12 chemicals	42.52	88
184	NANOG	Carcinoma, Non-Small-Cell Lung			15 chemicals	42.49	106
185	CCN1	Carcinoma, Non-Small-Cell Lung			18 chemicals	42.4	101
186	SHH	Carcinoma, Non-Small-Cell Lung			15 chemicals	42.27	78
187	TRIB3	Carcinoma, Non-Small-Cell Lung			19 chemicals	42.21	78
188	BHLHE40	Carcinoma, Non-Small-Cell Lung			17 chemicals	42.16	79
189	HGF	Carcinoma, Non-Small-Cell Lung			18 chemicals	42	100
190	MTOR	Carcinoma, Non-Small-Cell Lung	M		22 chemicals	41.92	127
191	PTGS1	Carcinoma, Non-Small-Cell Lung			20 chemicals	41.74	81
192	MAP1LC3B	Carcinoma, Non-Small-Cell Lung			20 chemicals	41.69	107
193	FDFT1	Carcinoma, Non-Small-Cell Lung			17 chemicals	41.63	96
194	OGG1	Carcinoma, Non-Small-Cell Lung			17 chemicals	41.63	98
195	CHEK1	Carcinoma, Non-Small-Cell Lung			18 chemicals	41.61	99
196	HDAC4	Carcinoma, Non-Small-Cell Lung			14 chemicals	41.49	92
197	TMPO	Carcinoma, Non-Small-Cell Lung			15 chemicals	41.42	71
198	CENPF	Carcinoma, Non-Small-Cell Lung			16 chemicals	41.37	97
199	EPCAM	Carcinoma, Non-Small-Cell Lung			16 chemicals	41.37	141
200	SMO	Carcinoma, Non-Small-Cell Lung			14 chemicals	41.36	97
201	CDKN3	Carcinoma, Non-Small-Cell Lung			16 chemicals	41.2	75
202	CD40LG	Carcinoma, Non-Small-Cell Lung			14 chemicals	41.11	105
203	IL1B	Carcinoma, Non-Small-Cell Lung			37 chemicals	41.05	152
204	MICB	Carcinoma, Non-Small-Cell Lung			12 chemicals	41.03	115
205	SOX2	Carcinoma, Non-Small-Cell Lung			16 chemicals	41.03	107
206	KLHL24	Carcinoma, Non-Small-Cell Lung			15 chemicals	41.02	73
207	MAD2L1	Carcinoma, Non-Small-Cell Lung			15 chemicals	41.02	100
208	BGN	Carcinoma, Non-Small-Cell Lung			14 chemicals	40.99	93
209	CEBPB	Carcinoma, Non-Small-Cell Lung			20 chemicals	40.9	85
210	MSMO1	Carcinoma, Non-Small-Cell Lung			17 chemicals	40.9	105
211	VCAM1	Carcinoma, Non-Small-Cell Lung			22 chemicals	40.87	109
212	BMP2	Carcinoma, Non-Small-Cell Lung			17 chemicals	40.83	98
213	ALDH1A1	Carcinoma, Non-Small-Cell Lung			20 chemicals	40.71	113
214	FOS	Carcinoma, Non-Small-Cell Lung			28 chemicals	40.71	112
215	GGT1	Carcinoma, Non-Small-Cell Lung			16 chemicals	40.7	76
216	SPP1	Carcinoma, Non-Small-Cell Lung			21 chemicals	40.7	87
217	TEK	Carcinoma, Non-Small-Cell Lung			14 chemicals	40.63	121
218	MX1	Carcinoma, Non-Small-Cell Lung			15 chemicals	40.62	72
219	ICAM1	Carcinoma, Non-Small-Cell Lung			25 chemicals	40.55	112
220	F2R	Carcinoma, Non-Small-Cell Lung			16 chemicals	40.54	79
221	FOSL1	Carcinoma, Non-Small-Cell Lung			18 chemicals	40.42	79
222	PTTG1	Carcinoma, Non-Small-Cell Lung			16 chemicals	40.38	118
223	AXL	Carcinoma, Non-Small-Cell Lung	T		15 chemicals	40.34	114
224	UPP1	Carcinoma, Non-Small-Cell Lung			15 chemicals	40.34	74
225	VCAN	Carcinoma, Non-Small-Cell Lung			15 chemicals	40.34	92
226	EGFL6	Carcinoma, Non-Small-Cell Lung			12 chemicals	40.26	92
227	IL18	Carcinoma, Non-Small-Cell Lung			20 chemicals	40.23	102
228	ACACA	Carcinoma, Non-Small-Cell Lung			19 chemicals	40.17	110
229	RASSF1	Carcinoma, Non-Small-Cell Lung	M		14 chemicals	40.17	71
230	ATM	Carcinoma, Non-Small-Cell Lung			18 chemicals	40.13	85
231	CYP3A4	Carcinoma, Non-Small-Cell Lung			28 chemicals	40.05	162
232	ETS1	Carcinoma, Non-Small-Cell Lung			15 chemicals	40.05	72
