# Supplementary material for: Decoding potential targets and pharmacologic mechanisms of curcumin in treating non-small cell lung carcinoma via bioinformatics and molecular docking
Source: Braz J Med Biol Res. 2024 Sep 6;57:e13550. doi: 10.1590/1414-431X2024e13550 (PMC11379430; doi:10.1590/1414-431X2024e13550)
Supplement: Supplementary file 1 [file 1414-431X-bjmbr-57-e13550-suppl.zip › 13550_Table S4. The DisGeNET Database.xlsx]

## Sheet: C0007131
Disease	Disease_id	Gene	Gene_id	UniProt	Gene_Full_Name	Protein_Class	N_diseases_g	DSI_g	DPI_g	pLI	Score_gda	EL_gda	EI_gda	N_PMIDs	N_SNPs_gda	First_Ref	Last_Ref
Non-Small Cell Lung Carcinoma	C0007131	EGFR	1956	P00533	epidermal growth factor receptor	Kinase	1394	0.295	0.885	0.36837	0.7		0.976	4060	54	1989	2020
Non-Small Cell Lung Carcinoma	C0007131	KRAS	3845	P01116	KRAS proto-oncogene, GTPase	Enzyme modulator	1213	0.32	0.923	0.00078803	0.7		0.979	529	12	1989	2020
Non-Small Cell Lung Carcinoma	C0007131	MET	4233	P08581	MET proto-oncogene, receptor tyrosine kinase	Kinase	594	0.38	0.846	0.96998	0.6		0.986	216	7	2002	2020
Non-Small Cell Lung Carcinoma	C0007131	CDKN2A	1029	P42771;Q8N726	cyclin dependent kinase inhibitor 2A		1314	0.3	0.885	0.39474	0.6		0.957	116	3	1994	2020
Non-Small Cell Lung Carcinoma	C0007131	NFE2L2	4780	Q16236	nuclear factor, erythroid 2 like 2	Enzyme	823	0.357	0.885	0.0035719	0.6		0.962	53	0	2006	2020
Non-Small Cell Lung Carcinoma	C0007131	ALK	238	Q9UM73	ALK receptor tyrosine kinase	Kinase	519	0.396	0.846	3.2299e-06	0.6		0.99	1046	11	2007	2020
Non-Small Cell Lung Carcinoma	C0007131	CHFR	55743	Q96EP1	checkpoint with forkhead and ring finger domains	Enzyme	56	0.633	0.5	0.00078671	0.55		0.8	5	1	2008	2015
Non-Small Cell Lung Carcinoma	C0007131	PIK3CA	5290	P42336	phosphatidylinositol-4,5-bisphosphate 3-kinase catalytic subunit alpha	Kinase	1511	0.292	0.923	1	0.5		0.99	191	7	2003	2019
Non-Small Cell Lung Carcinoma	C0007131	CASP8	841	Q14790	caspase 8	Enzyme	480	0.404	0.923	3.7236e-06	0.5		1	16	1	2007	2019
Non-Small Cell Lung Carcinoma	C0007131	STK11	6794	Q15831	serine/threonine kinase 11	Kinase	372	0.435	0.808	0.9934	0.5		0.985	68	2	2006	2020
Non-Small Cell Lung Carcinoma	C0007131	ERBB2	2064	P04626	erb-b2 receptor tyrosine kinase 2	Kinase	995	0.328	0.923	0.0059892	0.5		0.974	154	11	1989	2020
Non-Small Cell Lung Carcinoma	C0007131	BRAF	673	P15056	B-Raf proto-oncogene, serine/threonine kinase	Kinase	1228	0.319	0.846	0.99995	0.5		1	127	17	2002	2020
Non-Small Cell Lung Carcinoma	C0007131	MAP2K1	5604	Q02750	mitogen-activated protein kinase kinase 1	Kinase	389	0.439	0.846	0.89669	0.5		1	19	3	1995	2019
Non-Small Cell Lung Carcinoma	C0007131	PTEN	5728	P60484	phosphatase and tensin homolog	Enzyme	1349	0.305	0.923	0.25651	0.5		1	120	2	1998	2020
Non-Small Cell Lung Carcinoma	C0007131	CLPTM1L	81037	Q96KA5	CLPTM1 like	Enzyme	110	0.551	0.654	4.3885e-05	0.47		0.875	8	3	2012	2019
Non-Small Cell Lung Carcinoma	C0007131	AKT2	208	P31751	AKT serine/threonine kinase 2	Kinase	264	0.474	0.769	0.64432	0.46		1	8	1	2010	2018
Non-Small Cell Lung Carcinoma	C0007131	NRAS	4893	P01111	NRAS proto-oncogene, GTPase	Enzyme modulator	611	0.39	0.808	0.49009	0.46		1	15	4	1984	2019
Non-Small Cell Lung Carcinoma	C0007131	MIR205	406988		microRNA 205		210	0.482	0.846		0.4		1	17	0	2008	2019
Non-Small Cell Lung Carcinoma	C0007131	HIF1A	3091	Q16665	hypoxia inducible factor 1 subunit alpha	Transcription factor	1044	0.327	0.923	0.9777	0.4		0.914	58	4	2005	2019
Non-Small Cell Lung Carcinoma	C0007131	NOTCH3	4854	Q9UM47	notch receptor 3		418	0.435	0.808	0.40757	0.4		0.938	16	0	2011	2018
Non-Small Cell Lung Carcinoma	C0007131	SOX2	6657	P48431	SRY-box transcription factor 2	Transcription factor	503	0.405	0.808	0.70662	0.4		1	18	0	2010	2019
Non-Small Cell Lung Carcinoma	C0007131	GSTP1	2950	P09211	glutathione S-transferase pi 1		610	0.383	0.923	0.014155	0.4		1	29	4	1999	2018
Non-Small Cell Lung Carcinoma	C0007131	STAT3	6774	P40763	signal transducer and activator of transcription 3	Nucleic acid binding	1193	0.32	0.923	1	0.4		1	110	7	2003	2020
Non-Small Cell Lung Carcinoma	C0007131	RRM1	6240	P23921	ribonucleotide reductase catalytic subunit M1	Enzyme	111	0.552	0.692	1	0.4		0.966	58	2	2004	2019
Non-Small Cell Lung Carcinoma	C0007131	AXL	558	P30530	AXL receptor tyrosine kinase	Kinase	203	0.489	0.615	0.012951	0.4		1	29	1	2011	2019
Non-Small Cell Lung Carcinoma	C0007131	TERT	7015	O14746	telomerase reverse transcriptase	Enzyme	703	0.374	0.846	0.99046	0.4		0.968	31	7	2000	2020
Non-Small Cell Lung Carcinoma	C0007131	TGFA	7039	P01135	transforming growth factor alpha	Signaling	376	0.432	0.885	0.71981	0.4		0.917	12	0	1993	2017
Non-Small Cell Lung Carcinoma	C0007131	MTOR	2475	P42345	mechanistic target of rapamycin kinase	Kinase	960	0.343	0.885	1	0.4		1	29	0	2006	2019
Non-Small Cell Lung Carcinoma	C0007131	APC	324	P25054	APC regulator of WNT signaling pathway		703	0.373	0.962	1	0.4		1	16	0	1992	2018
Non-Small Cell Lung Carcinoma	C0007131	MYC	4609	P01106	MYC proto-oncogene, bHLH transcription factor	Transcription factor	821	0.344	0.923	0.99801	0.4		0.971	35	0	1992	2020
Non-Small Cell Lung Carcinoma	C0007131	RET	5979	P07949	ret proto-oncogene	Kinase	607	0.392	0.885	1	0.4		1	62	0	2010	2020
Non-Small Cell Lung Carcinoma	C0007131	MIR126	406913		microRNA 126		305	0.447	0.846		0.4		1	22	1	2008	2020
Non-Small Cell Lung Carcinoma	C0007131	ABCB1	5243	P08183	ATP binding cassette subfamily B member 1	Transporter	933	0.344	0.885	1.2564e-05	0.4		0.952	63	4	1989	2020
Non-Small Cell Lung Carcinoma	C0007131	KEAP1	9817	Q14145	kelch like ECH associated protein 1		251	0.475	0.808	0.00038766	0.4		1	28	0	2006	2020
Non-Small Cell Lung Carcinoma	C0007131	MDM2	4193	Q00987	MDM2 proto-oncogene	Nucleic acid binding	702	0.362	0.846	0.99981	0.4		1	36	3	1995	2019
Non-Small Cell Lung Carcinoma	C0007131	ROS1	6098	P08922	ROS proto-oncogene 1, receptor tyrosine kinase	Kinase	356	0.439	0.885	1.6184e-72	0.4		0.989	179	2	2009	2020
Non-Small Cell Lung Carcinoma	C0007131	MMP9	4318	P14780	matrix metallopeptidase 9	Enzyme	1337	0.305	0.923	1.8869e-17	0.4		0.964	56	2	2004	2019
Non-Small Cell Lung Carcinoma	C0007131	KDR	3791	P35968	kinase insert domain receptor	Kinase	623	0.378	0.885	0.99982	0.4		0.974	38	1	2007	2019
Non-Small Cell Lung Carcinoma	C0007131	SMARCA4	6597	P51532	SWI/SNF related, matrix associated, actin dependent regulator of chromatin, subfamily a, member 4	Epigenetic regulator	347	0.45	0.885	1	0.4		1	11	0	2008	2019
Non-Small Cell Lung Carcinoma	C0007131	IL10	3586	P22301	interleukin 10		1679	0.281	0.923	0.0058874	0.4		1	22	2	1996	2019
Non-Small Cell Lung Carcinoma	C0007131	MIR145	406937		microRNA 145		366	0.431	0.846		0.4		0.969	32	1	2010	2019
Non-Small Cell Lung Carcinoma	C0007131	CXCL8	3576	P10145	C-X-C motif chemokine ligand 8	Signaling	1254	0.31	0.962	0.00027377	0.4		0.964	28	0	1996	2019
Non-Small Cell Lung Carcinoma	C0007131	EML4	27436	Q9HC35	EMAP like 4		100	0.569	0.577	0.00048242	0.4		0.994	177	1	2007	2020
Non-Small Cell Lung Carcinoma	C0007131	NKX2-1	7080	P43699	NK2 homeobox 1	Transcription factor	319	0.457	0.808	0.35874	0.4		1	35	0	1996	2020
Non-Small Cell Lung Carcinoma	C0007131	NQO1	1728	P15559	NAD(P)H quinone dehydrogenase 1		368	0.434	0.885	1.1867e-09	0.4		1	22	0	1992	2019
Non-Small Cell Lung Carcinoma	C0007131	E2F1	1869	Q01094	E2F transcription factor 1	Nucleic acid binding	324	0.441	0.846	0.9877	0.4		0.957	23	0	2001	2020
Non-Small Cell Lung Carcinoma	C0007131	VEGFA	7422	P15692	vascular endothelial growth factor A	Signaling	1899	0.266	0.923	2.4085e-05	0.4		0.967	152	3	1997	2020
Non-Small Cell Lung Carcinoma	C0007131	ENO2	2026	P09104	enolase 2	Enzyme	239	0.475	0.846	0.38396	0.4		1	20	0	2006	2020
Non-Small Cell Lung Carcinoma	C0007131	RAF1	5894	P04049	Raf-1 proto-oncogene, serine/threonine kinase	Kinase	470	0.418	0.885	0.85295	0.4		1	13	1	2002	2019
Non-Small Cell Lung Carcinoma	C0007131	RASSF1	11186	Q9NS23	Ras association domain family member 1	Enzyme modulator	400	0.42	0.808	4.9255e-06	0.4		0.947	57	0	2001	2020
Non-Small Cell Lung Carcinoma	C0007131	ERCC1	2067	P07992	ERCC excision repair 1, endonuclease non-catalytic subunit	Enzyme	345	0.445	0.846	1.5933e-07	0.4		0.963	164	5	2002	2020
Non-Small Cell Lung Carcinoma	C0007131	AKT1	207	P31749	AKT serine/threonine kinase 1	Kinase	1250	0.311	0.962	0.9759	0.4		0.986	143	3	2002	2020
Non-Small Cell Lung Carcinoma	C0007131	FGFR1	2260	P11362	fibroblast growth factor receptor 1	Kinase	816	0.362	0.885	0.99984	0.4		0.917	36	0	1999	2020
Non-Small Cell Lung Carcinoma	C0007131	FOXM1	2305	Q08050	forkhead box M1		323	0.441	0.769	0.0007414	0.4		1	29	0	2008	2020
Non-Small Cell Lung Carcinoma	C0007131	TP53	7157	P04637	tumor protein p53	Transcription factor	2494	0.236	0.962	0.53235	0.4		0.972	424	13	1990	2020
Non-Small Cell Lung Carcinoma	C0007131	FHIT	2272	P49789	fragile histidine triad diadenosine triphosphatase		337	0.444	0.846	0.0057055	0.4		1	27	0	1997	2017
Non-Small Cell Lung Carcinoma	C0007131	KIT	3815	P10721	KIT proto-oncogene, receptor tyrosine kinase	Kinase	715	0.366	0.808	0.98087	0.39		1	10	2	1997	2018
Non-Small Cell Lung Carcinoma	C0007131	DAPK1	1612	P53355	death associated protein kinase 1	Kinase	249	0.472	0.808	0.99767	0.39		0.9	10	0	2001	2018
Non-Small Cell Lung Carcinoma	C0007131	AREG	374	P15514	amphiregulin	Signaling	221	0.487	0.769	0.35407	0.39		1	10	0	2004	2019
Non-Small Cell Lung Carcinoma	C0007131	CA9	768	Q16790	carbonic anhydrase 9		226	0.483	0.731	1.3027e-09	0.38		1	9	0	2003	2019
Non-Small Cell Lung Carcinoma	C0007131	RECK	8434	O95980	reversion inducing cysteine rich protein with kazal motifs	Enzyme modulator	123	0.547	0.731	1.9319e-10	0.38		1	8	3	2005	2014
Non-Small Cell Lung Carcinoma	C0007131	KDM1A	23028	O60341	lysine demethylase 1A	Epigenetic regulator	185	0.512	0.808	0.99667	0.38		1	8	0	2012	2018
Non-Small Cell Lung Carcinoma	C0007131	CDH13	1012	P55290	cadherin 13		205	0.501	0.846	0.0007058	0.38		1	8	2	2002	2014
Non-Small Cell Lung Carcinoma	C0007131	SLC34A2	10568	O95436	solute carrier family 34 member 2	Transporter	44	0.656	0.423	9.3992e-11	0.38		1	10	0	2012	2019
Non-Small Cell Lung Carcinoma	C0007131	CYP2E1	1571	P05181	cytochrome P450 family 2 subfamily E member 1		306	0.459	0.885	8.0688e-09	0.37		1	7	0	1997	2014
Non-Small Cell Lung Carcinoma	C0007131	FOXO3	2309	O43524	forkhead box O3		381	0.431	0.808	0.98806	0.37		1	8	0	2010	2019
Non-Small Cell Lung Carcinoma	C0007131	CSF3	1440	P09919	colony stimulating factor 3		687	0.377	0.885	0.38046	0.37		1	8	0	1993	2019
Non-Small Cell Lung Carcinoma	C0007131	PXN	5829	P49023	paxillin	Cellular structure	116	0.547	0.654	0.082342	0.37		1	7	0	1999	2020
Non-Small Cell Lung Carcinoma	C0007131	PPIA	5478	P62937	peptidylprolyl isomerase A		180	0.51	0.769	0.55734	0.36		1	7	0	2003	2018
Non-Small Cell Lung Carcinoma	C0007131	MIR29A	407021		microRNA 29a		278	0.459	0.808		0.36		0.857	7	0	2009	2019
Non-Small Cell Lung Carcinoma	C0007131	KIF5B	3799	P33176	kinesin family member 5B	Cellular structure	67	0.604	0.538	0.99427	0.36		1	6	0	2011	2019
Non-Small Cell Lung Carcinoma	C0007131	FGFR2	2263	P21802	fibroblast growth factor receptor 2	Kinase	731	0.38	0.808	0.99731	0.36		1	6	0	2008	2019
Non-Small Cell Lung Carcinoma	C0007131	ITGB1	3688	P05556	integrin subunit beta 1	Receptor	210	0.496	0.808	0.98208	0.36		1	7	0	2010	2019
Non-Small Cell Lung Carcinoma	C0007131	RB1	5925	P06400	RB transcriptional corepressor 1	Nucleic acid binding	339	0.444	0.885	1	0.35		1	6	1	1997	2018
Non-Small Cell Lung Carcinoma	C0007131	XPC	7508	Q01831	XPC complex subunit, DNA damage recognition and repair factor	Nucleic acid binding	211	0.504	0.808	3.6866e-11	0.35		1	6	1	2010	2018
Non-Small Cell Lung Carcinoma	C0007131	FGF9	2254	P31371	fibroblast growth factor 9	Signaling	153	0.528	0.846	0.94704	0.35		1	5	0	2009	2018
Non-Small Cell Lung Carcinoma	C0007131	CHGA	1113	P10645	chromogranin A		218	0.49	0.808	0.030369	0.35		1	6	0	1998	2020
Non-Small Cell Lung Carcinoma	C0007131	CD74	972	P04233	CD74 molecule	Enzyme modulator	170	0.512	0.808	0.24889	0.35		1	6	0	2012	2019
Non-Small Cell Lung Carcinoma	C0007131	PYCARD	29108	Q9ULZ3	PYD and CARD domain containing	Enzyme	294	0.457	0.808	0.00019768	0.35		1	5	0	2002	2014
Non-Small Cell Lung Carcinoma	C0007131	BIRC5	332	O15392	baculoviral IAP repeat containing 5	Enzyme modulator	199	0.495	0.731	0.055854	0.35		1	6	5	2005	2020
Non-Small Cell Lung Carcinoma	C0007131	MMP1	4312	P03956	matrix metallopeptidase 1	Enzyme	589	0.385	0.885	7.7197e-18	0.35		0.8	5	1	2005	2020
Non-Small Cell Lung Carcinoma	C0007131	MIR30C1	407031		microRNA 30c-1		109	0.552	0.769		0.35		1	5	1	2011	2018
Non-Small Cell Lung Carcinoma	C0007131	MIR638	693223		microRNA 638		48	0.636	0.462		0.34		1	4	0	2012	2019
Non-Small Cell Lung Carcinoma	C0007131	MIR1246	100302142		microRNA 1246		76	0.592	0.808		0.34		1	5	0	2012	2019
Non-Small Cell Lung Carcinoma	C0007131	E2F3	1871	O00716	E2F transcription factor 3	Nucleic acid binding	98	0.57	0.692	0.9458	0.34		0.8	5	0	2016	2018
Non-Small Cell Lung Carcinoma	C0007131	LGALS1	3956	P09382	galectin 1	Signaling	362	0.435	0.846	0.004488	0.34		0.8	5	0	2006	2019
Non-Small Cell Lung Carcinoma	C0007131	NDRG1	10397	Q92597	N-myc downstream regulated 1	Enzyme	225	0.488	0.731	0.011324	0.34		1	5	0	2004	2018
Non-Small Cell Lung Carcinoma	C0007131	FASLG	356	P48023	Fas ligand	Signaling	398	0.43	0.885	0.18345	0.34		1	4	0	2008	2018
Non-Small Cell Lung Carcinoma	C0007131	BAP1	8314	Q92560	BRCA1 associated protein 1	Enzyme	299	0.454	0.731	0.99443	0.33		1	3	0	2016	2018
Non-Small Cell Lung Carcinoma	C0007131	CAT	847	P04040	catalase	Enzyme	794	0.359	0.962	1.6263e-10	0.33		1	4	0	1995	2019
Non-Small Cell Lung Carcinoma	C0007131	SOD2	6648	P04179	superoxide dismutase 2	Enzyme	668	0.379	0.923	0.15499	0.33		1	5	3	2001	2019
Non-Small Cell Lung Carcinoma	C0007131	TP53BP1	7158	Q12888	tumor protein p53 binding protein 1	Epigenetic regulator	158	0.52	0.731	0.99985	0.33		1	4	1	2013	2019
Non-Small Cell Lung Carcinoma	C0007131	NCOA3	8202	Q9Y6Q9	nuclear receptor coactivator 3	Kinase	142	0.522	0.654	0.54065	0.33		1	4	0	2010	2017
Non-Small Cell Lung Carcinoma	C0007131	RRAD	6236	P55042	RRAD, Ras related glycolysis inhibitor and calcium channel regulator		58	0.638	0.538	0.43879	0.33		1	3	0	2007	2017
Non-Small Cell Lung Carcinoma	C0007131	CD9	928	P21926	CD9 molecule		156	0.528	0.769	0.0047221	0.33		1	4	0	1995	2007
Non-Small Cell Lung Carcinoma	C0007131	MS4A1	931	P11836	membrane spanning 4-domains A1	Receptor	451	0.411	0.846	5.0781e-05	0.33		0.75	4	0	2012	2019
Non-Small Cell Lung Carcinoma	C0007131	ITGB4	3691	P16144	integrin subunit beta 4	Receptor	171	0.525	0.731	9.5287e-19	0.33		1	3	0	2015	2019
Non-Small Cell Lung Carcinoma	C0007131	ENO1	2023	P06733	enolase 1	Enzyme	231	0.481	0.885	1.914e-05	0.33		1	4	0	2006	2017
Non-Small Cell Lung Carcinoma	C0007131	MMP11	4320	P24347	matrix metallopeptidase 11	Enzyme	130	0.542	0.692	2.4125e-05	0.33		1	3	0	1995	2019
Non-Small Cell Lung Carcinoma	C0007131	AKR1C1	1645	Q04828	aldo-keto reductase family 1 member C1	Enzyme	80	0.593	0.615	3.524e-15	0.33		1	4	0	2001	2018
Non-Small Cell Lung Carcinoma	C0007131	UCHL1	7345	P09936	ubiquitin C-terminal hydrolase L1	Enzyme	260	0.482	0.885	0.99095	0.33		1	4	0	2006	2020
Non-Small Cell Lung Carcinoma	C0007131	GSTM2	2946	P28161	glutathione S-transferase mu 2		195	0.488	0.808	3.3913e-07	0.33		1	4	1	2001	2014
Non-Small Cell Lung Carcinoma	C0007131	GCLC	2729	P48506	glutamate-cysteine ligase catalytic subunit	Enzyme	198	0.509	0.885	0.42718	0.32		1	3	0	2004	2019
Non-Small Cell Lung Carcinoma	C0007131	MXRA5	25878	Q9NR99	matrix remodeling associated 5		11	0.839	0.192	0.043013	0.32		1	2	0	2012	2015
Non-Small Cell Lung Carcinoma	C0007131	IL6R	3570	P08887	interleukin 6 receptor	Signaling	261	0.471	0.846	3.1681e-05	0.32		1	3	0	2012	2020
Non-Small Cell Lung Carcinoma	C0007131	ATF3	467	P18847	activating transcription factor 3	Transcription factor	228	0.494	0.885	0.089296	0.32		1	3	0	2007	2016
Non-Small Cell Lung Carcinoma	C0007131	PTHLH	5744	P12272	parathyroid hormone like hormone		321	0.453	0.846	0.81146	0.32		1	3	0	2007	2014
Non-Small Cell Lung Carcinoma	C0007131	NEK2	4751	P51955	NIMA related kinase 2	Kinase	103	0.572	0.692	1.1514e-06	0.32		1	2	0	2014	2017
Non-Small Cell Lung Carcinoma	C0007131	PRR13	54458	Q9NZ81	proline rich 13		11	0.769	0.308	0.013585	0.32		0.5	2	0	2011	2019
Non-Small Cell Lung Carcinoma	C0007131	PGAM1	5223	P18669	phosphoglycerate mutase 1		62	0.621	0.615	2.5841e-07	0.32		1	3	0	2006	2019
Non-Small Cell Lung Carcinoma	C0007131	E2F2	1870	Q14209	E2F transcription factor 2	Nucleic acid binding	75	0.599	0.692	0.25505	0.32		1	3	0	2018	2018
Non-Small Cell Lung Carcinoma	C0007131	E2F6	1876	O75461	E2F transcription factor 6	Nucleic acid binding	35	0.67	0.385	0.10158	0.32		1	3	0	2013	2019
Non-Small Cell Lung Carcinoma	C0007131	MAP2K2	5605	P36507	mitogen-activated protein kinase kinase 2	Kinase	177	0.534	0.731	0.96673	0.32		1	2	0	2015	2018
Non-Small Cell Lung Carcinoma	C0007131	E2F8	79733	A0AVK6	E2F transcription factor 8	Nucleic acid binding	34	0.674	0.423	0.81778	0.31		1	2	0	2018	2019
Non-Small Cell Lung Carcinoma	C0007131	PSAT1	29968	Q9Y617	phosphoserine aminotransferase 1		285	0.478	0.846	1.0621e-08	0.31		1	2	0	2015	2019
Non-Small Cell Lung Carcinoma	C0007131	PRAME	23532	P78395	preferentially expressed antigen in melanoma		134	0.531	0.577	2.394e-07	0.31		1	2	0	2005	2017
Non-Small Cell Lung Carcinoma	C0007131	ADAMTS1	9510	Q9UHI8	ADAM metallopeptidase with thrombospondin type 1 motif 1	Enzyme	119	0.555	0.654	0.71601	0.31		1	1	0	2008	2008
Non-Small Cell Lung Carcinoma	C0007131	E2F7	144455	Q96AV8	E2F transcription factor 7	Nucleic acid binding	35	0.678	0.346	0.99317	0.31		1	2	0	2018	2019
Non-Small Cell Lung Carcinoma	C0007131	SYP	6855	P08247	synaptophysin	Transporter	243	0.481	0.808	0.91549	0.31		1	2	0	2011	2012
Non-Small Cell Lung Carcinoma	C0007131	DUSP3	1845	P51452	dual specificity phosphatase 3		29	0.705	0.308	0.46156	0.31		1	2	0	2004	2011
Non-Small Cell Lung Carcinoma	C0007131	PHGDH	26227	O43175	phosphoglycerate dehydrogenase	Enzyme	288	0.484	0.885	0.00013308	0.31		1	2	0	2015	2018
Non-Small Cell Lung Carcinoma	C0007131	GIPR	2696	P48546	gastric inhibitory polypeptide receptor	G-protein coupled receptor	58	0.67	0.538	1.9703e-29	0.31		1	2	0	2006	2017
Non-Small Cell Lung Carcinoma	C0007131	NNAT	4826	Q16517	neuronatin		50	0.633	0.538	0.40136	0.31		1	2	0	2007	2007
Non-Small Cell Lung Carcinoma	C0007131	PRDX1	5052	Q06830	peroxiredoxin 1	Enzyme	237	0.485	0.846	7.6959e-10	0.31		1	2	0	2006	2008
Non-Small Cell Lung Carcinoma	C0007131	MT3	4504	P25713	metallothionein 3		108	0.582	0.615	0.064484	0.31		1	2	0	2007	2013
Non-Small Cell Lung Carcinoma	C0007131	SELENOS	55829	Q9BQE4	selenoprotein S		55	0.628	0.615	1.4301e-09	0.31		1	1	0	2011	2011
Non-Small Cell Lung Carcinoma	C0007131	MIR346	442911		microRNA 346		52	0.631	0.615		0.31		1	1	0	2016	2016
Non-Small Cell Lung Carcinoma	C0007131	LAMC2	3918	Q13753	laminin subunit gamma 2	Enzyme modulator	602	0.389	0.923	2.8791e-12	0.31		1	2	0	2000	2018
Non-Small Cell Lung Carcinoma	C0007131	ERGIC3	51614	Q9Y282	ERGIC and golgi 3		16	0.805	0.115	2.2416e-05	0.31		1	2	0	2015	2016
Non-Small Cell Lung Carcinoma	C0007131	SDC4	6385	P31431	syndecan 4	Extracellular structure	71	0.603	0.615	0.0041475	0.31		1	2	0	2012	2018
Non-Small Cell Lung Carcinoma	C0007131	OXTR	5021	P30559	oxytocin receptor	G-protein coupled receptor	144	0.541	0.769	0.00071066	0.3		1	1	0	2007	2007
Non-Small Cell Lung Carcinoma	C0007131	RBM7	10179	Q9Y580	RNA binding motif protein 7	Nucleic acid binding	6	0.821	0.115	0.64753	0.3		1	1	0	2004	2004
Non-Small Cell Lung Carcinoma	C0007131	DEUP1	159989	Q05D60	deuterosome assembly protein 1	Cellular structure	22	0.716	0.231	8.1904e-13	0.3		1	1	0	2019	2019
Non-Small Cell Lung Carcinoma	C0007131	CYLD	1540	Q9NQC7	CYLD lysine 63 deubiquitinase	Enzyme	211	0.498	0.846	0.99993	0.3		1	1	0	2007	2007
Non-Small Cell Lung Carcinoma	C0007131	CST6	1474	Q15828	cystatin E/M		72	0.612	0.615	0.37188	0.3		1	1	0	2007	2007
Non-Small Cell Lung Carcinoma	C0007131	COL7A1	1294	Q02388	collagen type VII alpha 1 chain	Receptor	160	0.545	0.808	2.4411e-40	0.3		1	1	0	2018	2018
Non-Small Cell Lung Carcinoma	C0007131	LRRC59	55379	Q96AG4	leucine rich repeat containing 59		23	0.705	0.5	0.43432	0.3		1	1	0	2019	2019
Non-Small Cell Lung Carcinoma	C0007131	CCNH	902	P51946	cyclin H	Enzyme modulator	83	0.595	0.769	0.00081328	0.3		1	1	0	2019	2019
Non-Small Cell Lung Carcinoma	C0007131	IL12A-AS1	101928376		IL12A antisense RNA 1		99	0.633	0.654		0.3		1	1	1	2018	2018
Non-Small Cell Lung Carcinoma	C0007131	OSMR	9180	Q99650	oncostatin M receptor	Signaling	77	0.599	0.577	9.2144e-18	0.3		1	1	0	2004	2004
Non-Small Cell Lung Carcinoma	C0007131	MACIR	90355	Q96GV9	macrophage immunometabolism regulator		32	0.691	0.462	0.42746	0.3		1	1	0	2019	2019
Non-Small Cell Lung Carcinoma	C0007131	PLBD1	79887	Q6P4A8	phospholipase B domain containing 1		1	1	0.077	1.1759e-16	0.3		1	1	0	2004	2004
Non-Small Cell Lung Carcinoma	C0007131	TMEM135	65084	Q86UB9	transmembrane protein 135		17	0.751	0.346	0.7786	0.3		1	1	0	2019	2019
Non-Small Cell Lung Carcinoma	C0007131	HES1	3280	Q14469	hes family bHLH transcription factor 1	Transcription factor	243	0.468	0.885	0.7072	0.3		1	1	0	2011	2011
Non-Small Cell Lung Carcinoma	C0007131	SHMT2	6472	P34897	serine hydroxymethyltransferase 2	Enzyme	54	0.621	0.5	7.8195e-08	0.3		1	1	0	2015	2015
Non-Small Cell Lung Carcinoma	C0007131	SLC22A10	387775	Q63ZE4	solute carrier family 22 member 10		12	0.769	0.308	1.8871e-19	0.3		1	1	0	2019	2019
Non-Small Cell Lung Carcinoma	C0007131	TRMT11	60487	Q7Z4G4	tRNA methyltransferase 11 homolog		20	0.729	0.269	3.9134e-12	0.3		1	1	0	2019	2019
Non-Small Cell Lung Carcinoma	C0007131	RHEB	6009	Q15382	Ras homolog, mTORC1 binding	Enzyme modulator	53	0.631	0.577	0.98119	0.3		1	1	0	2010	2010
Non-Small Cell Lung Carcinoma	C0007131	CARD18	59082	P57730	caspase recruitment domain family member 18		5	0.861	0.154	0.001415	0.3		1	1	0	2012	2012
Non-Small Cell Lung Carcinoma	C0007131	CORO1C	23603	Q9ULV4	coronin 1C	Cellular structure	40	0.663	0.423	0.99813	0.3		1	1	0	2004	2004
Non-Small Cell Lung Carcinoma	C0007131	GRIK2	2898	Q13002	glutamate ionotropic receptor kainate type subunit 2	Ion channel	130	0.561	0.769	0.99841	0.3		1	1	0	2019	2019
Non-Small Cell Lung Carcinoma	C0007131	PHLDA2	7262	Q53GA4	pleckstrin homology like domain family A member 2		58	0.636	0.615	0.15046	0.3		1	1	0	2004	2004
Non-Small Cell Lung Carcinoma	C0007131	ZNF462	58499	Q96JM2	zinc finger protein 462	Transcription factor	34	0.711	0.462	1	0.3		1	1	0	2018	2018
Non-Small Cell Lung Carcinoma	C0007131	AVEN	57099	Q9NQS1	apoptosis and caspase activation inhibitor		17	0.76	0.231	2.7422e-09	0.3		1	1	0	2004	2004
Non-Small Cell Lung Carcinoma	C0007131	E2F5	1875	Q15329	E2F transcription factor 5	Nucleic acid binding	31	0.686	0.308	0.935	0.3		1	1	0	2018	2018
Non-Small Cell Lung Carcinoma	C0007131	CERT1	10087	Q9Y5P4	ceramide transporter 1	Transporter	71	0.674	0.5	0.66702	0.3		1	1	0	2004	2004
